# Supplementary material for: circFOXM1 promotes proliferation of non-small cell lung carcinoma cells by acting as a ceRNA to upregulate FAM83D
Source: J Exp Clin Cancer Res. 2020 Mar 30;39:55. doi: 10.1186/s13046-020-01555-5 (PMC7106704; doi:10.1186/s13046-020-01555-5)
Supplement: Supplementary file 1 — Additional file 1: Table S1. The main primers used in this study. [file 13046_2020_1555_MOESM1_ESM.xlsx]

## Sheet: Sheet1
Table S1 The main primers used in this study
Primers	Aplication	Sequence
circFOXM1-F	pzw-circFOXM1 plasmid construction	atCTTAAGGTTGAGGAGCCTTCGAGACC
circFOXM1-R	pzw-circFOXM1 plasmid construction	atCTCGAGCTTAAACACCTGGTCCAATGTCAAG
sh-circFOXM1-F	sh-FOXM1 plasmid construction	gatccCCAGGTGTTTAAGGTTGAGGActtcctgtcagaTCCTCAACCTTAAACACCTGGtttttg
sh-circFOXM1-R	sh-FOXM1 plasmid construction	aattcaaaaaCCAGGTGTTTAAGGTTGAGGAtctgacaggaagTCCTCAACCTTAAACACCTGGg
sh-FAM83D-F	sh-FAM83D plasmid construction	gatccCTTGAACAAAGAGCGGCAATTcttcctgtcagaAATTGCCGCTCTTTGTTCAAGtttttg
sh-FAM83D-R	sh-FAM83D plasmid construction	aattcaaaaaCTTGAACAAAGAGCGGCAATTtctgacaggaagAATTGCCGCTCTTTGTTCAAGg
pMirGlo-circFOMX1-F	luciferase-circFOXM1 wt plasmid construction	AAAC TA GCGGCCGC TAGT CTACTTGACATTGGACCAGGTGTTT T
pMirGlo-circFOMX1-R	luciferase-circFOXM1 wt plasmid construction	CTAGA AAACACCTGGTCCAATGTCAAGTAG ACTA GCGGCCGC TA GTTT
pMirGlo-circFOMX1 mut-F	luciferase-circFOXM1 mut plasmid construction	AAAC TA GCGGCCGC TAGT CTACTTGACATTGGACGTCCGCAAT T
pMirGlo-circFOMX1 mut-R	luciferase-circFOXM1 mut plasmid construction	CTAGA ATTGCGGACGTCCAATGTCAAGTAG ACTA GCGGCCGC TA GTTT
pMirGlo-FAM83D-F	luciferase-FAM83D wt plasmid construction	AAAC TA GCGGCCGC TAGT CTTGTCTACCAAAGGAGGCGTTA T
pMirGlo-FAM83D-R	luciferase-FAM83D wt plasmid construction	CTAGA TAACGCCTCCTTTGGTAGACAAG ACTA GCGGCCGC TA GTTT
pMirGlo-FAM83D mut-F	luciferase-FAM83D mut plasmid construction	AAAC TA GCGGCCGC TAGT CTTGTCTACGTTAGGTCCGCAAA T
pMirGlo-FAM83D mut-R	luciferase-FAM83D mut plasmid construction	CTAGA TTTGCGGACCTAACGTAGACAAG ACTA GCGGCCGC TA GTTT
q-FOXM1-F	PCR	CGTCGGCCACTGATTCTCAAA
q-FOXM1-R	PCR	GGCAGGGGATCTCTTAGGTTC
q-circFOXM1-F	PCR	TCTGGACCATTCACCCCAGT
q-circFOXM1-R	PCR	CATGTAAGAGTAGGGTGGCCG		﻿
q-FAM83D-F	PCR	GGGAAGGTTCACGAAAAGTTCA
q-FAM83D-R	PCR	GACTGGGCATACAGGATTCGG
q-CCNA1-F	PCR	GAGGTCCCGATGCTTGTCAG
q-CCNA1-R	PCR	GTTAGCAGCCCTAGCACTGTC
q-CCNB1-F	PCR	AATAAGGCGAAGATCAACATGGC
q-CCNB1-R	PCR	TTTGTTACCAATGTCCCCAAGAG
q-CCND2-F	PCR	ACCTTCCGCAGTGCTCCTA
q-CCND2-R	PCR	CCCAGCCAAGAAACGGTCC
q-CCNF-F	PCR	CCCCGAAGATGTGCTCTTTCA
q-CCNF-R	PCR	GCCTTCATTGTAGAGGTAGGCT
q-CDK1-F	PCR	GGATGTGCTTATGCAGGATTCC
q-CDK1-R	PCR	CATGTACTGACCAGGAGGGATAG
q-CENPA-F	PCR	CTCCAGTGTAGGCTCTCAGAC
q-CENPA-R	PCR	CTGAAAGGCTTCTTCCTGAACA
q-miR-614-F	PCR	AGGTGTTTAAGGTTGAGG
β-actin-F	PCR	AGAGCTACGAGCTGCCTGAC
β-actin-R	PCR	AGCACTGTGTTGGCGTACAG
GAPDH-F	PCR	GGAGCGAGATCCCTCCAAAAT
GAPDH-R	PCR	GGCTGTTGTCATACTTCTCATGG
Control biotin probe	RNA pull-down	UUGUACUACAAAAAGUACUG
circFOXM1 biotin probe	RNA pull-down	AGGTGTTTAAGGTTGAGG
miR-NC probe	RNA pull-down	UUCGUACACGGACTTCTCGUACG
miR-614 biotin probe	RNA pull-down	GAACGCCUGUUCUUGCCAGGUGG
circFOXM1 Cy3 probe	FISH	AGGTGTTTAAGGTTGAGG
