# Supplementary material for: circFOXM1 promotes proliferation of non-small cell lung carcinoma cells by acting as a ceRNA to upregulate FAM83D
Source: J Exp Clin Cancer Res. 2020 Mar 30;39:55. doi: 10.1186/s13046-020-01555-5 (PMC7106704; doi:10.1186/s13046-020-01555-5)
Supplement: Supplementary file 2 — Additional file 2: Table S2. The all 685 differently expressed genes in H1299 cells after silencing circFOXM1. [file 13046_2020_1555_MOESM2_ESM.xlsx]

## Sheet: Table S2
Table S2 The all 685 differently expressed genes in H1299 cells after silencing circFOXM1
357 downregulated genes(blue)
Row-names	Symbol	log2FoldChange	FDR	NC-1	NC-2	NC-3	sh-circFOXM1-1	sh-circFOXM1-2	sh-circFOXM1-3
ENSG00000259753		-7.98793	1.45e-08	6.00106	5.95138	5.41571	2	2	2
ENSG00000262660		-7.93025	1.62e-08	5.83684	5.84974	5.56796	2	2	2
ENSG00000270617	URGCP-MRPS24	-7.89567	0.0121502	6.90877	2	9.23186	2.36746	2	2.52543
ENSG00000133055	MYBPH	-6.64853	2.77e-05	4.93443	4.38111	4.4806	2	2	2
ENSG00000279239		-5.74313	4.53e-08	6.37069	5.62208	5.83136	2.36746	2.42136	2.28651
ENSG00000269897	COMMD3-BMI1	-5.19802	0.000146256	4.98014	5.27528	4.60652	2.36746	2.42136	2
ENSG00000198125	MB	-5.0614	0.0955149	2	4.58464	2.22611	2	2	2
ENSG00000204882	GPR20	-5.01585	0.000363988	4.83842	4.70594	4.86356	2.66007	2	2
ENSG00000278766		-4.49396	0.0146294	4.6248	2.60992	4.75895	2	2	2.52543
ENSG00000267618		-4.32751	0.0635222	4.56605	2.83936	2.42154	2	2	2.28651
ENSG00000265590		-3.83327	0.0888551	5.18921	5.42414	6.45091	2	2	3.86243
ENSG00000261655		-3.80469	0.000365367	4.68124	4.92166	4.89681	2	2.42136	2.90976
ENSG00000256151	ADGRD1-AS1	-3.60491	9.13e-05	6.02306	3.7518	6.3344	3.11125	3.01262	2.90976
ENSG00000160013	PTGIR	-3.56019	0.00222009	3.89026	4.81783	5.02263	2.90323	2	2.52543
ENSG00000144481	TRPM8	-3.5459	0.00459458	4.6248	3.96124	4.52381	2	2.74707	2.52543
ENSG00000257242	LINC01619	-3.48915	0.00833431	2.31741	7.07137	4.34263	3.11125	3.01262	3.0693
ENSG00000260371		-3.46831	0.0543827	2	5.10928	4.72233	2.66007	2.74707	2
ENSG00000247157	LINC01252	-3.46339	0.00183591	4.50482	4.58464	4.64617	2	2.74707	2.73036
ENSG00000124657	OR2B6	-3.34901	0.0170967	5.02445	2.83936	4.75895	2	2.74707	2.73036
ENSG00000259571	BLID	-3.28688	0.00136723	5.02445	4.70594	4.34263	2.66007	3.01262	2.28651
ENSG00000187627	RGPD1	-3.27607	0.00399137	4.15229	4.45219	5.32091	2.90323	3.01262	2
ENSG00000240687		-3.12507	0.00418589	4.56605	4.51993	4.52381	2	3.01262	2.73036
ENSG00000115008	IL1A	-3.11847	0.00288222	4.50482	4.45219	4.56576	2.66007	2.42136	2.73036
ENSG00000279530		-3.04332	0.0260052	4.93443	3.7518	3.95774	3.11125	2.42136	2
ENSG00000250072	SH3TC2-DT	-3.03309	1.51e-23	8.23497	8.24754	8.27974	5.87123	5.34456	4.64902
ENSG00000256861		-2.90163	0.0345153	3.30834	6.77129	2.88627	2.66007	3.43079	3.34357
ENSG00000224854	CDKN2A-DT	-2.89907	0.015866	4.6248	4.81783	4.13539	3.45443	2	2.28651
ENSG00000154493	C10orf90	-2.83947	0.029995	3.44502	4.70594	4.29355	2.66007	2	2.90976
ENSG00000271225	BNIP3P4	-2.82315	3.64e-05	5.14975	5.71171	5.32091	3.11125	3.2368	3.34357
ENSG00000228742	LINC02577	-2.76666	3.6e-15	8.61776	8.03825	8.31706	4.82613	5.52543	6.26557
ENSG00000261055		-2.66921	0.0291454	3.89026	4.76297	3.68069	2.66007	2.74707	2.52543
ENSG00000269226		-2.6403	0.00399848	5.22762	5.65258	5.02263	2	4.13484	3.0693
ENSG00000248406		-2.62475	0.0723946	4.37395	3.7518	5.16589	2	2	3.67664
ENSG00000228522		-2.58254	0.0214793	4.15229	4.45219	4.64617	2	3.2368	2.90976
ENSG00000168634	WFDC13	-2.58116	0.00443824	5.26503	5.92663	5.24548	2	4.34206	3.21294
ENSG00000120645	IQSEC3	-2.56222	0.00754978	4.68124	5.45908	5.21944	2	4.01889	3.0693
ENSG00000217648		-2.47869	0.00116027	5.10918	4.87068	5.13835	2.90323	3.60176	3.0693
ENSG00000228294	BMS1P17	-2.44188	0.0797357	7.05477	6.85236	6.99464	3.11125	3.2368	5.91263
ENSG00000253848		-2.42453	0.0307901	3.79116	4.87068	5.05244	2	3.43079	3.21294
ENSG00000224488	SAMM50P1	-2.39756	0.099998	3.30834	4.51993	3.95774	2	3.2368	2.52543
ENSG00000253767	PCDHGA8	-2.3878	1.87e-08	8.59956	7.95504	7.65953	5.72065	4.75835	6.45088
ENSG00000204956	PCDHGA1	-2.38734	6.7e-11	8.14251	7.21112	8.11998	6.03336	5.13773	5.47319
ENSG00000225339		-2.36469	0.000447632	8.85706	9.19463	7.83702	5.78278	6.02357	7.09475
ENSG00000234537		-2.30248	0.0508206	4.44087	5.49318	4.3901	3.96377	3.01262	2
ENSG00000218690	HIST1H2APS4	-2.29664	0.00229843	5.6515	5.23554	5.05244	3.85229	2.42136	3.77253
ENSG00000122584	NXPH1	-2.27644	0.0426599	4.83842	4.87068	3.82586	3.73146	2.42136	2.52543
ENSG00000279277		-2.26731	0.012787	4.6248	5.19467	4.4806	2.66007	3.7546	2.90976
ENSG00000139567	ACVRL1	-2.25712	0.0279125	3.89026	4.87068	4.34263	3.11125	2.74707	2.90976
ENSG00000162511	LAPTM5	-2.22437	0.00759409	4.88722	5.01852	5.02263	2.66007	3.01262	3.86243
ENSG00000231298	MANCR	-2.21128	0.0180836	4.30378	5.10928	4.24273	3.11125	3.01262	3.0693
ENSG00000215837	SDHAP2	-2.18193	0.00179465	7.4454	7.84048	5.13835	4.56837	5.8307	4.69868
ENSG00000196196	HRCT1	-2.1643	0.0256892	4.68124	5.01852	5.05244	2	3.89279	3.46334
ENSG00000180152	XIAPP3	-2.12732	0.0338406	4.23002	5.55907	4.29355	3.45443	2.42136	3.57393
ENSG00000266680		-2.12403	0.0048109	5.81178	5.7404	4.34263	3.73146	3.89279	3.46334
ENSG00000124557	BTN1A1	-2.07217	0.0961493	3.79116	4.81783	3.43124	2.66007	2.74707	3.0693
ENSG00000132357	CARD6	-2.07029	0.0653062	3.89026	3.96124	4.68475	2.66007	2.74707	3.21294
ENSG00000224533	TMLHE-AS1	-2.05172	0.0489203	5.18921	4.9709	4.92931	3.59959	4.13484	2
ENSG00000280177		-2.0446	0.0826449	4.44087	5.97571	5.19291	2.90323	2	4.69868
ENSG00000162669	HFM1	-2.02606	0.000249087	5.56415	5.7961	5.46087	3.85229	4.01889	3.86243
ENSG00000123485	HJURP	-2.01537	1.2e-85	12.7893	12.7197	12.7277	10.5358	10.8463	10.7983
ENSG00000079308	TNS1	-1.98082	0.0537082	4.23002	5.01852	3.82586	3.11125	3.2368	2.90976
ENSG00000240583	AQP1	-1.96617	0.0572241	4.37395	4.64656	5.16589	3.85229	2	3.46334
ENSG00000124116	WFDC3	-1.96133	0.00971699	5.02445	4.9709	4.86356	3.85229	3.01262	3.34357
ENSG00000279971		-1.94707	0.0508266	5.37178	4.87068	4.52381	4.06726	2	3.57393
ENSG00000125898	FAM110A	-1.93814	0.0968731	8.79127	9.33289	9.53084	6.08359	5.72365	8.50891
ENSG00000070731	ST6GALNAC2	-1.91305	7.83e-08	6.82357	7.1483	6.77977	5.47934	4.89619	4.96536
ENSG00000162645	GBP2	-1.89976	7.78e-06	6.33595	6.17797	6.59967	4.33946	4.96047	4.64902
ENSG00000248866	USP46-AS1	-1.89773	0.000127953	5.93295	6.27918	5.70566	4.49603	4.01889	4.37128
ENSG00000165507	DEPP1	-1.88853	8.82e-25	9.09639	8.85759	8.87319	7.18547	7.20766	6.87476
ENSG00000147571	CRH	-1.87554	5.25e-06	6.28222	6.21931	6.69726	4.63725	4.75835	4.74669
ENSG00000111348	ARHGDIB	-1.8755	4.34e-07	7.04405	7.13756	6.60973	5.18939	4.75835	5.47319
ENSG00000225380	IGKV1OR9-2	-1.85894	0.00240465	5.78627	5.35163	5.50467	4.49603	3.7546	3.57393
ENSG00000115221	ITGB6	-1.83812	0.00554386	5.40567	5.38834	5.21944	4.25431	3.89279	3.21294
ENSG00000266929		-1.83214	0.0525546	4.88722	4.45219	4.72233	2.66007	3.01262	3.94706
ENSG00000253537	PCDHGA7	-1.82768	1.01e-05	7.13779	8.53632	8.69092	6.7294	5.99316	6.62795
ENSG00000279148		-1.81707	0.0704239	4.68124	4.30635	4.19006	2.90323	2.74707	3.57393
ENSG00000178597	PSAPL1	-1.81676	0.0955716	5.47117	4.51993	4.19006	2.66007	2.74707	4.24325
ENSG00000275038		-1.81202	0.0521951	3.98299	5.42414	4.86356	3.96377	3.43079	2.90976
ENSG00000270959	LPP-AS2	-1.807	4.5e-06	6.87287	6.78512	6.68779	4.99312	5.60801	4.59758
ENSG00000278733		-1.80339	0.0185711	4.73556	5.62208	4.60652	3.59959	3.60176	3.67664
ENSG00000279170	TSTD3	-1.7926	0.0255001	5.06743	4.81783	5.16589	2.66007	3.89279	3.94706
ENSG00000270898	GPR75-ASB3	-1.78754	0.0468715	5.81178	3.7518	7.09832	4.33946	4.75835	4.43127
ENSG00000254894	NAV2-AS1	-1.77135	0.0763989	5.40567	4.51993	3.8933	3.45443	2.74707	3.77253
ENSG00000182397	DNM1P46	-1.7707	0.0136954	5.26503	4.92166	5.46087	3.11125	3.7546	4.24325
ENSG00000277117		-1.76267	0.000237837	7.57021	7.87322	6.73451	5.32085	6.50514	5.1552
ENSG00000099194	SCD	-1.76206	2.73e-103	16.8753	16.7853	16.8972	15.0033	15.078	15.187
ENSG00000164125	GASK1B	-1.7568	6.65e-05	6.18797	6.23954	6.00911	4.49603	4.34206	4.79316
ENSG00000280303	ERICD	-1.75352	0.00764459	5.18921	5.42414	5.88205	3.29302	4.52322	4.10274
ENSG00000125355	TMEM255A	-1.74458	0.00103185	5.59386	5.59092	6.20765	4.25431	4.13484	4.48886
ENSG00000124678	TCP11	-1.73372	1.79e-05	6.73302	6.8784	6.40543	5.44132	4.52322	5.08223
ENSG00000171840	NINJ2	-1.73266	0.0726212	5.10918	4.9709	4.92931	3.85229	2	4.17471
ENSG00000167371	PRRT2	-1.72691	2.43e-06	7.16773	8.30147	7.4118	6.15581	6.02357	5.95411
ENSG00000160752	FDPS	-1.7232	7.93e-52	12.9635	12.5858	12.861	11.1322	11.0804	11.0594
ENSG00000278546		-1.71758	0.065827	4.07012	4.58464	4.72233	3.11125	3.60176	3.0693
ENSG00000276600	RAB7B	-1.7156	0.0865602	4.68124	4.05556	4.24273	3.29302	2.74707	3.34357
ENSG00000139428	MMAB	-1.7138	4.99e-39	10.0833	9.94213	9.96237	8.43102	8.26638	8.18659
ENSG00000237870		-1.71158	0.015034	5.53382	4.70594	5.02263	3.85229	3.60176	3.77253
ENSG00000126785	RHOJ	-1.70886	1.1e-06	7.26327	7.32912	7.51712	5.36213	6.32154	5.38493
ENSG00000249471	ZNF324B	-1.70113	9.23e-06	6.77252	7.75872	7.47371	6.00757	5.93035	5.29092
ENSG00000156486	KCNS2	-1.69844	0.0964529	4.07012	4.9709	4.19006	3.11125	2.74707	3.67664
ENSG00000251485		-1.68138	0.0829834	5.14975	5.06461	4.68475	2.90323	2.74707	4.48886
ENSG00000227678		-1.68112	0.0961828	5.86148	5.45908	4.13539	3.11125	3.01262	4.79316
ENSG00000259230	LINC02323	-1.67566	3.54e-05	6.24526	6.46251	6.90761	4.93958	4.89619	5.19034
ENSG00000101846	STS	-1.671	5.19e-07	7.49348	7.3664	7.06214	5.18939	6.05335	5.80336
ENSG00000137474	MYO7A	-1.67019	1.38e-05	6.28222	6.64044	6.77083	4.99312	5.24485	4.88183
ENSG00000234840	LINC01239	-1.6634	0.00206001	6.16836	5.7961	5.97838	4.41987	5.08103	3.86243
ENSG00000081853	PCDHGA2	-1.66143	0.00059072	7.42075	7.31965	6.24685	5.72065	4.68415	5.82589
ENSG00000235314	LINC00957	-1.65255	0.0142496	6.22641	5.84974	5.52607	4.82613	4.82892	3.21294
ENSG00000169247	SH3TC2	-1.65202	1.96e-24	10.529	10.5592	10.5096	8.62157	8.75281	9.20914
ENSG00000043143	JADE2	-1.64703	1.18e-33	14.5014	14.1647	14.3423	12.442	12.7093	12.9004
ENSG00000145075	CCDC39	-1.6455	6.75e-12	7.94343	7.86673	7.95615	6.43268	6.52653	6.01419
ENSG00000223749	MIR503HG	-1.63714	1.54e-08	7.92017	7.46422	7.54884	5.68855	6.24618	6.23223
ENSG00000250722	SELENOP	-1.6359	0.000553541	6.31826	6.64044	6.53778	4.06726	5.48229	5.11918
ENSG00000227036	LINC00511	-1.63492	3.98e-05	6.93222	6.67056	6.98694	5.65572	5.56731	4.64902
ENSG00000165617	DACT1	-1.62225	1.59e-17	10.6812	10.1962	10.167	8.48808	8.99839	8.73698
ENSG00000204876		-1.6134	3.72e-06	7.16773	7.39374	6.82366	5.36213	5.39195	5.95411
ENSG00000163092	XIRP2	-1.6114	0.0544031	5.02445	4.64656	4.3901	3.11125	3.60176	3.67664
ENSG00000235268	KDM4E	-1.60803	0.0260501	5.6515	5.27528	4.99219	4.16381	3.01262	4.37128
ENSG00000260852	FBXL19-AS1	-1.60692	6.08e-07	7.7656	7.28112	7.32897	5.44132	6.22016	6.03367
ENSG00000257803		-1.60188	0.0086768	5.3015	5.59092	5.13835	4.25431	3.89279	3.86243
ENSG00000178977	LINC00324	-1.59181	0.0108415	5.18921	5.19467	5.52607	4.25431	4.01889	3.67664
ENSG00000241278	ENPP7P4	-1.58382	0.0361378	4.93443	4.58464	5.27106	3.29302	3.89279	3.86243
ENSG00000162490	DRAXIN	-1.57977	0.0157295	5.18921	5.84974	5.62859	4.25431	4.75835	3.46334
ENSG00000187908	DMBT1	-1.57535	2.82e-06	7.16773	8.05547	7.92426	5.89955	6.22016	6.52158
ENSG00000267699		-1.57055	0.0663801	4.23002	4.70594	5.21944	3.59959	3.89279	3.21294
ENSG00000135272	MDFIC	-1.56857	4.74e-09	10.4612	10.884	9.62189	8.75542	8.90756	8.88376
ENSG00000224185	SNX18P9	-1.56763	0.0145902	5.59386	5.01852	5.2962	3.59959	4.34206	4.027
ENSG00000231216		-1.56567	7.88e-06	7.02237	7.3664	6.65901	5.40227	5.52543	5.70958
ENSG00000163701	IL17RE	-1.56556	0.00590637	5.90952	5.55907	5.39259	4.49603	3.7546	4.43127
ENSG00000229124	VIM-AS1	-1.55122	0.0715612	9.58658	10.115	10.7429	8.42128	9.48987	7.43227
ENSG00000123594	ATXN3L	-1.54895	6.16e-10	8.49323	8.66906	8.30473	7.38893	6.76116	6.67833
ENSG00000277224	HIST1H2BF	-1.54159	0.000810343	6.43775	6.37375	6.29753	5.04475	4.13484	5.35427
ENSG00000260604		-1.53131	0.0404227	4.88722	4.70594	5.56796	3.85229	4.24217	3.46334
ENSG00000143127	ITGA10	-1.52877	8.62e-17	8.63214	8.49904	8.55694	7.21956	7.03931	6.92778
ENSG00000222009	BTBD19	-1.51119	3.41e-05	7.50134	6.60968	7.44027	5.58773	5.9621	5.82589
ENSG00000140459	CYP11A1	-1.50946	0.0940395	5.26503	4.14409	4.75895	3.29302	3.2368	4.10274
ENSG00000228436		-1.50759	0.0778622	5.18921	4.87068	5.11028	4.63725	3.01262	3.34357
ENSG00000144821	MYH15	-1.50117	1.99e-27	9.93882	9.82147	9.86598	8.30436	8.25361	8.56354
ENSG00000215217	C5orf49	-1.48715	0.0631932	4.44087	5.42414	4.60652	3.59959	3.7546	3.77253
ENSG00000182021		-1.48613	0.022415	5.14975	5.01852	5.52607	4.16381	3.60176	4.17471
ENSG00000188833	ENTPD8	-1.48185	0.000799481	5.90952	6.47962	6.53778	4.63725	5.24485	5.00538
ENSG00000036530	CYP46A1	-1.479	0.0553849	5.22762	4.9709	5.36909	3.11125	4.68415	3.77253
ENSG00000104081	BMF	-1.47816	7.54e-18	9.49113	9.56306	9.59682	8.22825	8.25361	7.7475
ENSG00000230606		-1.47648	2.75e-23	9.29031	9.24053	9.23186	7.79533	7.9316	7.66245
ENSG00000270177		-1.47271	0.0409959	5.10918	4.9709	5.56796	4.49603	3.2368	4.027
ENSG00000127824	TUBA4A	-1.47231	0.00996917	5.6515	5.38834	5.93102	4.33946	4.82892	3.94706
ENSG00000158301	GPRASP2	-1.46586	0.0192069	7.33539	8.25253	6.05401	6.76061	5.48229	5.55637
ENSG00000185630	PBX1	-1.46528	0.0138576	5.73386	5.23554	5.3452	3.85229	4.24217	4.43127
ENSG00000147041	SYTL5	-1.45421	1.94e-05	7.23527	6.72898	7.20172	5.65572	5.99316	5.41496
ENSG00000233117	LINC00702	-1.44742	0.000218239	6.51742	6.71459	6.58954	4.76588	5.24485	5.60927
ENSG00000082126	MPP4	-1.43474	4.31e-17	9.48916	9.05604	9.30799	7.81032	7.90735	7.90917
ENSG00000169306	IL1RAPL1	-1.43397	0.0333543	4.7879	5.10928	5.3452	3.85229	3.89279	4.027
ENSG00000236056	GAPDHP14	-1.42667	0.00138308	6.7463	6.13541	6.12588	4.93958	5.39195	4.79316
ENSG00000253190		-1.42555	0.0317376	4.98014	5.31396	5.2962	4.41987	3.89279	3.67664
ENSG00000078053	AMPH	-1.42469	0.00204187	6.18797	6.42766	6.06868	5.04475	5.29557	4.37128
ENSG00000204296	TSBP1	-1.422	0.0239134	5.62297	5.71171	5.08165	4.49603	3.60176	4.48886
ENSG00000245651		-1.42135	0.0708218	5.22762	5.5265	5.74271	5.09459	3.01262	4.027
ENSG00000258377		-1.41993	0.012411	6.5481	5.92663	5.99383	4.88397	5.48229	4.027
ENSG00000227598		-1.41988	0.036665	4.93443	5.01852	5.7243	4.33946	4.13484	3.77253
ENSG00000162745	OLFML2B	-1.41931	0.00888434	5.8857	5.35163	6.02423	4.88397	4.34206	4.30868
ENSG00000158528	PPP1R9A	-1.41563	1.26e-18	10.7831	10.7739	10.6917	9.0801	9.67126	9.20914
ENSG00000123080	CDKN2C	-1.41432	4.46e-14	10.2465	9.75976	9.91852	8.60016	8.81498	8.30756
ENSG00000251602		-1.40684	2.63e-14	8.31741	8.39915	8.50398	7.02763	7.03931	7.02832
ENSG00000277945		-1.40551	0.00293706	6.66467	5.68245	6.40543	4.99312	4.82892	5.19034
ENSG00000235823	OLMALINC	-1.40527	9.02e-20	10.8902	10.6918	10.831	9.09242	9.42301	9.64568
ENSG00000272695	GAS6-DT	-1.4023	1.59e-07	7.52466	7.27133	7.38276	5.87123	6.11112	6.14535
ENSG00000268941	LINC01711	-1.39971	0.0314251	5.56415	4.87068	5.70566	4.56837	3.7546	4.24325
ENSG00000180596	HIST1H2BC	-1.38436	1.25e-17	8.91116	8.78717	8.8836	7.60209	7.47302	7.41751
ENSG00000177694	NAALADL2	-1.37493	0.0450014	5.86148	5.10928	5.77882	4.703	4.82892	3.46334
ENSG00000229619	MBNL1-AS1	-1.37307	0.000168874	6.6506	6.57825	6.71601	4.93958	5.60801	5.47319
ENSG00000242610	OR5BH1P	-1.3691	0.05066	4.83842	5.49318	5.19291	3.73146	3.7546	4.48886
ENSG00000120437	ACAT2	-1.36093	6.01e-29	12.3442	11.942	12.1905	10.7463	10.8064	10.8719
ENSG00000278677	HIST1H2AM	-1.35355	0.000626146	6.57814	6.52978	6.80626	4.82613	5.43783	5.70958
ENSG00000155761	SPAG17	-1.35132	0.000218239	6.50184	6.57825	6.39383	5.04475	5.39195	5.25817
ENSG00000111319	SCNN1A	-1.3487	4.02e-06	7.73925	8.21725	7.735	6.26867	6.99396	6.4653
ENSG00000271605	MILR1	-1.34609	0.00548611	6.18797	6.35533	5.86535	4.41987	4.82892	5.32294
ENSG00000274330		-1.3428	0.0468158	5.26503	5.42414	4.75895	3.85229	4.34206	3.94706
ENSG00000232815	DUX4L50	-1.33994	7.82e-17	9.05693	9.20238	9.19056	7.81776	8.00201	7.66245
ENSG00000128510	CPA4	-1.33363	3.8e-09	7.89652	7.7304	7.7304	6.57993	6.46138	6.43631
ENSG00000260588		-1.33261	3.27e-05	6.82357	7.30051	7.1196	5.92732	5.52543	5.95411
ENSG00000279289		-1.33216	0.0804889	5.40567	4.81783	5.60866	3.29302	4.82892	4.10274
ENSG00000277142	LINC00235	-1.32949	0.000797176	6.59292	6.40991	6.15365	5.36213	5.02201	5.08223
ENSG00000029534	ANK1	-1.32397	7.02e-10	8.55495	8.08372	8.42071	7.12679	7.09763	6.98894
ENSG00000104951	IL4I1	-1.32195	0.0251638	5.70693	5.55907	5.2962	3.85229	4.43549	4.69868
ENSG00000187624	C17orf97	-1.32125	0.00324961	6.79827	6.11365	6.06868	4.93958	5.39195	5.08223
ENSG00000203852	HIST2H3A	-1.31848	0.000623672	6.51742	6.37375	6.46206	4.88397	5.24485	5.47319
ENSG00000135898	GPR55	-1.30841	0.0147645	5.62297	6.46251	6.40543	4.99312	4.34206	5.44437
ENSG00000206417	H1FX-AS1	-1.30812	1.36e-06	7.79786	7.89252	7.92828	6.22458	6.46138	6.97893
ENSG00000150773	PIH1D2	-1.30793	0.000111388	6.93222	7.16955	6.75279	5.98132	5.72365	5.41496
ENSG00000129167	TPH1	-1.3061	0.0259455	5.6515	6.56227	5.43847	4.41987	4.75835	5.08223
ENSG00000235703	LINC00894	-1.30484	0.000182394	7.3787	6.75732	7.1196	5.62213	5.68612	6.18073
ENSG00000261840		-1.30107	0.0381538	6.6924	6.51325	6.57933	6.31145	4.60593	4.43127
ENSG00000168077	SCARA3	-1.30093	3.76e-05	7.65721	7.13756	7.35312	6.39339	6.24618	5.75723
ENSG00000130477	UNC13A	-1.29928	1.94e-05	7.05477	6.9166	7.2346	5.92732	5.9621	5.635
ENSG00000160326	SLC2A6	-1.29904	1.56e-14	9.43068	9.15256	9.49465	8.15966	7.88268	8.17348
ENSG00000232433	GXYLT1P3	-1.29862	0.0727862	4.50482	5.62208	5.27106	3.85229	4.43549	4.027
ENSG00000160223	ICOSLG	-1.29818	6.53e-06	7.81688	7.98531	8.31091	6.90728	6.24618	7.05717
ENSG00000251350	LINC02475	-1.2969	9.63e-06	7.02237	6.92911	7.15439	5.81287	5.8307	5.78048
ENSG00000205336	ADGRG1	-1.29641	8.2e-06	7.81688	8.14936	7.89576	7.11476	6.62896	6.23223
ENSG00000166415	WDR72	-1.29245	0.00271623	6.35342	6.06912	5.91488	4.99312	4.96047	4.88183
ENSG00000160285	LSS	-1.28668	1.78e-38	13.1104	12.9267	13.125	11.6665	11.8706	11.7704
ENSG00000239462		-1.28486	0.0233679	5.22762	5.59092	5.66764	4.25431	4.68415	4.24325
ENSG00000099250	NRP1	-1.28056	1.35e-15	9.32836	9.69713	9.52554	8.34096	8.30403	8.1198
ENSG00000203811	HIST2H3C	-1.27909	0.00113256	6.51742	6.31776	6.43967	4.88397	5.24485	5.50146
ENSG00000130164	LDLR	-1.27903	0.000170034	14.0352	13.4761	13.5017	12.1339	12.2195	12.8007
ENSG00000108679	LGALS3BP	-1.27698	1.67e-08	8.58854	9.28745	9.06639	7.54945	7.88268	7.79394
ENSG00000168874	ATOH8	-1.26933	0.0119252	6.978	5.62208	6.41693	5.18939	5.34456	5.25817
ENSG00000169710	FASN	-1.26864	3.1e-19	15.7506	15.2347	15.5616	14.1441	14.2059	14.4225
ENSG00000004838	ZMYND10	-1.2685	0.00500538	6.47015	6.2595	6.43967	5.68855	4.52322	5.19034
ENSG00000140678	ITGAX	-1.26648	0.000335832	7.24466	7.75872	7.44027	5.89955	6.8143	5.95411
ENSG00000186480	INSIG1	-1.26491	1.2e-21	12.3696	12.2812	12.5823	11.0798	10.987	11.3631
ENSG00000266446		-1.26316	0.0409516	5.02445	5.35163	5.32091	4.16381	4.01889	4.30868
ENSG00000006283	CACNA1G	-1.2619	0.0245148	5.50283	5.99963	5.81406	4.63725	5.13773	4.10274
ENSG00000134516	DOCK2	-1.26004	0.00880479	6.18797	5.68245	6.3344	5.14277	4.52322	5.08223
ENSG00000147573	TRIM55	-1.25641	0.0232163	5.53382	5.55907	5.86535	4.16381	4.43549	4.9242
ENSG00000167552	TUBA1A	-1.25604	0.000351516	13.9657	13.8799	13.9511	12.2252	12.4597	13.1714
ENSG00000130270	ATP8B3	-1.2554	2.8e-18	9.89624	9.59678	9.73192	8.53847	8.38237	8.56689
ENSG00000118898	PPL	-1.24722	4.51e-28	11.0107	11.0298	10.8961	9.8447	9.77544	9.5826
ENSG00000270277		-1.24388	0.00713758	6.18797	5.71171	6.08319	5.09459	4.68415	4.83817
ENSG00000277701		-1.24126	2.02e-08	8.91705	8.69493	8.71675	7.72586	7.76162	7.12231
ENSG00000167767	KRT80	-1.24063	2.69e-29	10.8477	10.6433	10.8288	9.59487	9.52217	9.50446
ENSG00000143341	HMCN1	-1.23832	1.13e-13	8.99148	9.08428	9.1635	8.06282	7.77062	7.7237
ENSG00000107984	DKK1	-1.2379	4.59e-09	8.47738	8.18109	8.42925	7.16228	6.91506	7.33354
ENSG00000129195	PIMREG	-1.23781	6.27e-13	9.61039	9.24554	9.40795	8.15966	8.39986	8.04016
ENSG00000100583	SAMD15	-1.23399	0.000683421	7.37014	6.90398	7.11254	6.39339	5.8979	5.47319
ENSG00000136842	TMOD1	-1.23227	0.000146286	7.4454	7.26147	7.45709	6.50818	6.36967	5.635
ENSG00000136205	TNS3	-1.23071	1.45e-13	9.16726	8.99188	9.29089	7.85439	7.85758	8.08287
ENSG00000277559		-1.22966	0.000846767	6.35342	6.62514	6.42835	5.47934	5.19228	5.29092
ENSG00000237452	BHMG1	-1.21627	0.0972505	5.26503	5.65258	5.02263	3.29302	4.68415	4.54425
ENSG00000134057	CCNB1	-1.21525	2.87e-32	13.3194	13.0216	13.1532	11.8938	11.9598	12.01
ENSG00000241935	HOGA1	-1.21522	0.0668681	5.50283	5.01852	4.96109	3.85229	4.34206	4.24325
ENSG00000105668	UPK1A	-1.21496	0.0397798	5.26503	5.59092	5.36909	4.703	4.24217	4.10274
ENSG00000213699	SLC35F6	-1.21171	0.0550025	11.3021	9.74037	11.4019	9.80969	9.71384	9.81005
ENSG00000146006	LRRTM2	-1.20974	0.0743448	5.10918	5.06461	5.02263	4.25431	4.24217	3.67664
ENSG00000284526		-1.20838	0.0916167	6.14848	6.51325	7.68354	4.88397	4.96047	6.70287
ENSG00000116133	DHCR24	-1.20479	1.16e-11	12.9615	12.2141	12.6322	11.2836	11.4562	11.5408
ENSG00000175536	LIPT2	-1.20147	0.0107412	5.86148	6.17797	6.0392	4.63725	4.75835	5.29092
ENSG00000258815		-1.2004	0.0907896	4.98014	5.23554	4.82953	3.85229	4.43549	3.77253
ENSG00000165474	GJB2	-1.1998	0.000656211	6.57814	6.77129	7.02503	5.47934	5.9621	5.55637
ENSG00000279369		-1.19849	0.000227583	6.70606	6.71459	6.91574	5.78278	5.6476	5.52917
ENSG00000004777	ARHGAP33	-1.19468	5.31e-16	11.8515	11.7852	11.8558	10.7118	10.8601	10.2918
ENSG00000112972	HMGCS1	-1.19407	0.023313	13.3858	12.148	12.6414	11.2064	11.941	11.6287
ENSG00000066032	CTNNA2	-1.19368	0.00866435	5.95601	6.2986	5.96276	5.27835	4.96047	4.69868
ENSG00000083812	ZNF324	-1.19329	0.00166886	8.64284	8.45645	8.40923	8.06907	6.88225	6.61507
ENSG00000226539		-1.19218	6.52e-08	8.52827	8.13863	8.11292	7.10263	6.99396	7.19333
ENSG00000253327	RAD21-AS1	-1.18787	0.0210277	5.67948	5.76852	5.58845	4.88397	4.60593	4.37128
ENSG00000271049		-1.18778	0.0120003	5.95601	5.71171	6.0392	5.09459	4.75835	4.64902
ENSG00000268751	SCGB1B2P	-1.18642	0.0942444	4.56605	5.23554	5.50467	4.41987	4.01889	4.027
ENSG00000270012		-1.18198	3.51e-05	7.09688	7.07137	7.0548	5.87123	5.86469	6.07187
ENSG00000260238	PMF1-BGLAP	-1.18055	0.0184051	6.83605	5.84974	6.43967	5.58773	4.68415	5.52917
ENSG00000104368	PLAT	-1.17972	7.82e-17	9.46324	9.34227	9.58284	8.35125	8.27273	8.27109
ENSG00000254245	PCDHGA3	-1.17639	7.38e-08	9.06226	9.23298	9.7939	8.22825	8.208	8.26698
ENSG00000266017	MIR4477B	-1.17597	0.01102	6.04474	5.92663	5.74271	4.99312	4.68415	4.83817
ENSG00000147883	CDKN2B	-1.17373	3.35e-27	11.7603	11.7696	11.817	10.5142	10.5089	10.7862
ENSG00000197558	SSPO	-1.1683	0.00234459	7.77859	8.00908	8.27974	6.71353	7.53765	6.12732
ENSG00000272030		-1.16519	0.0146225	5.95601	5.97571	5.70566	5.09459	4.60593	4.74669
ENSG00000260742		-1.16454	0.00295302	6.24526	6.35533	6.60973	5.51638	5.39195	5.08223
ENSG00000079459	FDFT1	-1.16299	1.33e-15	12.9624	12.5017	12.8016	11.3847	11.7046	11.7047
ENSG00000144488	ESPNL	-1.16243	0.000155231	7.08647	7.1483	7.26674	6.37334	5.99316	5.75723
ENSG00000134590	RTL8C	-1.15151	0.0213678	11.2896	11.124	11.3716	10.0145	9.29487	10.7027
ENSG00000255346	NOX5	-1.15146	0.0348881	5.67948	6.39195	5.41571	4.88397	4.75835	4.88183
ENSG00000184584	TMEM173	-1.14628	1.08e-15	9.69849	9.67129	9.70636	8.71217	8.58965	8.35092
ENSG00000162520	SYNC	-1.14524	5.76e-05	7.24466	7.3664	7.3411	5.87123	6.46138	6.26557
ENSG00000196787	HIST1H2AG	-1.14291	6.6e-23	10.0502	10.0333	10.136	8.93715	8.86201	9.00469
ENSG00000067064	IDI1	-1.14129	1.81e-10	13.0727	12.3259	12.6468	11.5123	11.4804	11.7172
ENSG00000283689		-1.1373	0.00265844	6.31826	6.35533	6.46206	5.23455	5.19228	5.50146
ENSG00000111077	TNS2	-1.13555	5.03e-30	11.1727	11.1682	11.194	10.1355	10.0731	9.92666
ENSG00000282057		-1.13494	3.72e-06	7.78504	7.68685	7.7578	6.43268	6.93119	6.53531
ENSG00000137486	ARRB1	-1.12908	1e-06	8.16247	8.20187	8.22843	7.41858	6.77909	6.99889
ENSG00000241790	ENO1P4	-1.12586	2.34e-08	8.3526	8.12781	8.17183	7.15054	6.96291	7.21055
ENSG00000171877	FRMD5	-1.12526	0.000108398	9.87975	9.58892	9.55317	7.88304	9.13347	8.41174
ENSG00000136161	RCBTB2	-1.12483	0.00131009	6.95529	7.30051	7.22808	5.87123	6.56838	5.7336
ENSG00000157600	TMEM164	-1.12381	0.0559131	8.95188	9.05032	10.1982	8.5249	7.97114	8.63225
ENSG00000173013	CCDC96	-1.12314	0.012653	5.95601	6.2595	6.75279	5.47934	5.43783	5.04432
ENSG00000112984	KIF20A	-1.12129	2.68e-19	12.7395	12.3268	12.4428	11.3266	11.4514	11.4001
ENSG00000272711		-1.11349	1.26e-06	7.89055	8.07812	8.00652	6.59732	7.06876	7.00877
ENSG00000145029	NICN1	-1.10748	0.0153539	7.68508	6.68539	7.98736	6.56232	5.79589	6.86391
ENSG00000092758	COL9A3	-1.10446	0.0598129	5.90952	5.42414	5.16589	4.703	4.34206	4.59758
ENSG00000116285	ERRFI1	-1.10083	4.99e-14	15.9431	15.7871	15.9991	14.5135	14.7758	15.0884
ENSG00000257732		-1.09976	0.0783098	5.06743	5.84974	5.21944	4.25431	4.43549	4.64902
ENSG00000167508	MVD	-1.09942	3.18e-15	12.2633	11.7848	12.1031	10.9781	11.0631	10.8514
ENSG00000231390	SNX18P8	-1.09921	0.00526916	6.24526	6.59405	6.32221	5.62213	5.19228	5.25817
ENSG00000187187	ZNF546	-1.09663	0.00472171	9.07285	7.64195	9.10602	7.61068	7.40535	7.93011
ENSG00000270930	GRAMD4P8	-1.09351	1.86e-05	7.85419	7.57187	7.46265	6.52645	6.72461	6.47957
ENSG00000235423	NA	-1.09326	0.0244372	6.22641	6.17797	6.20765	4.41987	5.39195	5.52917
ENSG00000184371	CSF1	-1.08942	9.03e-05	7.50916	7.42941	7.50639	6.08359	6.39315	6.71499
ENSG00000177311	ZBTB38	-1.08857	8.02e-11	12.4401	11.8495	11.9437	10.8497	11.0813	11.0992
ENSG00000105289	TJP3	-1.08844	6.85e-07	8.07565	7.86021	7.88337	7.01475	6.743	6.86391
ENSG00000267147	LINC01842	-1.08837	1.31e-05	7.65721	7.45559	7.41754	6.56232	6.43899	6.37653
ENSG00000196747	HIST1H2AI	-1.08746	0.00154579	7.08647	7.0371	7.0175	5.58773	5.86469	6.40673
ENSG00000168490	PHYHIP	-1.08707	0.00639199	6.47015	6.21931	6.1809	5.32085	5.08103	5.41496
ENSG00000229146	SNX18P4	-1.08595	0.00103537	6.79827	6.77129	6.84936	6.05869	5.56731	5.66029
ENSG00000118432	CNR1	-1.08187	0.000843214	7.03325	7.32912	7.22808	5.68855	6.24618	6.43631
ENSG00000122861	PLAU	-1.07899	4.51e-28	14.9767	14.8234	14.8959	13.6863	13.8106	13.954
ENSG00000101638	ST8SIA5	-1.07816	9.29e-17	9.91254	9.74922	9.76831	8.77848	8.81062	8.63544
ENSG00000109133	TMEM33	-1.07776	6.83e-22	12.1776	12.0201	11.9688	11.039	11.0786	10.8181
ENSG00000228816	AK3P5	-1.07655	0.0107325	6.31826	6.44519	6.0392	5.27835	4.96047	5.50146
ENSG00000111321	LTBR	-1.07619	0.0432769	6.02306	6.09155	5.56796	4.93958	5.34456	4.43127
ENSG00000173801	JUP	-1.07571	6.02e-17	9.69849	9.67501	9.80817	8.70817	8.71605	8.56354
ENSG00000185813	PCYT2	-1.07513	2.59e-10	10.7766	10.2925	10.6101	9.54196	9.67844	9.26585
ENSG00000274267	HIST1H3B	-1.0736	0.0675943	5.70693	5.31396	5.46087	4.93958	4.13484	4.48886
ENSG00000245105	A2M-AS1	-1.07227	0.00319627	6.82357	7.23147	6.73451	5.95457	5.48229	6.1981
ENSG00000276728		-1.07155	0.035777	5.47117	6.19879	5.91488	4.703	4.89619	5.11918
ENSG00000268912		-1.07046	0.068917	5.56415	5.15261	5.60866	4.703	4.68415	4.17471
ENSG00000260136		-1.06798	0.056462	5.50283	5.68245	5.56796	4.25431	4.52322	5.00538
ENSG00000102359	SRPX2	-1.06777	0.000260726	7.65721	7.32912	7.60021	6.63149	6.743	6.09059
ENSG00000065618	COL17A1	-1.06623	7.42e-07	9.07285	8.65782	8.82218	7.51325	8.08365	7.78246
ENSG00000138131	LOXL4	-1.06582	0.0558602	5.3015	5.49318	5.52607	4.63725	4.34206	4.54425
ENSG00000184588	PDE4B	-1.0651	7.61e-05	7.84186	7.57187	7.67877	6.29022	6.70598	6.91733
ENSG00000112769	LAMA4	-1.06414	0.000244978	7.70563	7.82047	7.86249	6.17909	7.03931	6.92778
ENSG00000163762	TM4SF18	-1.0637	6.37e-08	8.57743	8.22742	8.35045	7.29612	7.40535	7.34138
ENSG00000197301	HMGA2-AS1	-1.06344	1.44e-05	8.17235	8.46936	8.38307	7.12679	7.00923	7.65618
ENSG00000104237	RP1	-1.06279	1.33e-08	8.44514	8.31106	8.3624	7.36881	7.16738	7.42491
ENSG00000185585	OLFML2A	-1.06198	1.62e-10	9.61402	9.6582	9.8027	8.66758	8.86201	8.36637
ENSG00000163395	IGFN1	-1.06076	0.0694369	5.56415	6.49653	5.56796	4.82613	5.39195	4.64902
ENSG00000248810	LINC02432	-1.05752	4.69e-19	10.4802	10.2669	10.3234	9.227	9.33482	9.35373
ENSG00000260401		-1.05581	0.078108	5.40567	5.45908	5.48294	3.96377	4.89619	4.59758
ENSG00000168306	ACOX2	-1.05463	2.45e-05	7.41244	7.48978	7.7165	6.59732	6.50514	6.47957
ENSG00000174640	SLCO2A1	-1.05185	0.00911908	6.43775	6.39195	6.41693	4.93958	5.6476	5.60927
ENSG00000172159	FRMD3	-1.05003	8.19e-05	7.67121	7.38469	7.77131	6.83581	6.52653	6.4216
ENSG00000228486	C2orf92	-1.04675	0.0212952	6.16836	6.06912	6.2339	5.47934	5.34456	4.69868
ENSG00000170161		-1.04444	8.07e-06	8.23967	8.36732	8.43209	6.90728	7.59951	7.38754
ENSG00000241749	RPSAP52	-1.04334	3.21e-06	9.81816	9.73503	9.98959	8.40162	8.65908	9.24092
ENSG00000099840	IZUMO4	-1.04327	0.0426111	5.95601	6.06912	5.68678	4.93958	4.43549	5.32294
ENSG00000085117	CD82	-1.04227	1.02e-13	10.3049	10.0915	10.2902	9.37804	9.03243	9.15235
ENSG00000198753	PLXNB3	-1.04225	0.00130526	6.78545	7.06003	6.76184	6.08359	5.76022	5.78048
ENSG00000153246	PLA2R1	-1.0418	0.001095	8.16742	8.87063	8.92246	7.71793	8.05449	7.08545
ENSG00000229931		-1.04049	0.00928281	6.88493	6.68539	6.65901	6.10807	5.8979	5.1552
ENSG00000259498	TPM1-AS	-1.03991	0.0407777	7.0114	7.43819	6.9792	6.47092	4.82892	6.57574
ENSG00000232775	BMS1P22	-1.03898	9.65e-06	7.66423	7.61897	7.72578	6.77597	6.46138	6.71499
ENSG00000282988		-1.03697	0.000837153	7.08647	6.75732	7.1196	5.95457	6.16667	5.91263
ENSG00000182310	SPACA6	-1.03527	0.000208543	7.19706	7.72323	7.39445	6.52645	6.36967	6.45088
ENSG00000179403	VWA1	-1.03427	6.5e-10	9.99557	9.75098	10.1831	9.1377	8.94378	8.78375
ENSG00000186952	TMEM232	-1.03416	0.0196366	6.04474	6.56227	6.05401	5.36213	4.96047	5.44437
ENSG00000278828	HIST1H3H	-1.03313	0.000105237	8.3526	7.94275	7.86249	7.3381	6.743	7.01858
ENSG00000120262	CCDC170	-1.03236	0.0100324	6.10787	6.19879	6.495	5.32085	5.29557	5.35427
ENSG00000167964	RAB26	-1.03198	0.00198844	6.82357	6.64044	7.15439	5.87123	6.02357	5.84807
ENSG00000164970	FAM219A	-1.03073	0.0942008	8.75885	9.853	9.93762	7.90416	8.94775	8.70696
ENSG00000184227	ACOT1	-1.03067	1.15e-13	9.76365	9.75801	9.88163	8.65518	8.70671	8.94677
ENSG00000101447	FAM83D	-1.02653	3.93e-28	11.6342	11.4861	11.5237	10.5245	10.4721	10.573
ENSG00000180537	RNF182	-1.0263	0.00117209	8.3526	8.21725	8.70036	7.83985	6.70598	7.51083
ENSG00000233237	LINC00472	-1.02424	4.26e-05	8.3395	8.03825	8.0515	7.0904	7.47302	6.83089
ENSG00000125531	FNDC11	-1.02345	6.24e-05	8.08614	7.96114	8.17522	7.0904	7.40535	6.67833
ENSG00000172893	DHCR7	-1.02342	4.58e-11	11.4434	11.1396	11.3556	10.0544	10.5616	10.234
ENSG00000228903	RASA4CP	-1.0223	0.0911499	6.84843	6.60968	7.18835	4.41987	6.60905	6.01419
ENSG00000152784	PRDM8	-1.02174	7.78e-09	10.6021	10.596	10.2689	9.15248	9.72545	9.50446
ENSG00000141556	TBCD	-1.01847	6.33e-26	12.0809	11.9501	11.9118	11.0182	11.0052	10.8712
ENSG00000198959	TGM2	-1.01846	5.1e-21	11.2656	11.0233	11.1503	10.1474	10.1866	10.0692
ENSG00000155666	KDM8	-1.01789	0.00038061	7.12767	7.01379	7.1196	6.03336	6.29686	6.01419
ENSG00000226200	SGMS1-AS1	-1.01682	6.34e-07	8.16247	8.48216	8.31399	7.47613	7.18093	7.30176
ENSG00000132639	SNAP25	-1.01552	4.34e-09	9.3016	8.96782	8.9603	8.10599	8.14024	7.99615
ENSG00000100311	PDGFB	-1.01311	5.34e-12	9.70871	9.40856	9.58539	8.52035	8.66873	8.51585
ENSG00000225345	SNX18P3	-1.0064	2.88e-11	9.43479	9.21265	9.40939	8.36146	8.22773	8.46653
ENSG00000110921	MVK	-1.00581	3.23e-07	9.91548	9.68979	9.54926	8.33579	8.84508	8.92607
ENSG00000235592		-1.00524	2.12e-08	8.44514	8.51157	8.43775	7.44764	7.61956	7.36465
ENSG00000255046		-1.00248	0.00264166	6.83605	6.77129	6.65901	5.92732	5.93035	5.55637
ENSG00000115902	SLC1A4	-1.00037	1.99e-09	10.815	11.3238	11.2103	10.1191	10.3243	9.93962
328 upregulated genes (red)
Row-names	Symbol	log2FoldChange	FDR	NC-1	NC-2	NC-3	sh-circFOXM1-1	sh-circFOXM1-2	sh-circFOXM1-3
ENSG00000173530	TNFRSF10D	1.00217	1.13e-24	10.1066	10.1595	10.0001	11.1203	11.109	11.0354
ENSG00000234741	GAS5	1.00278	1.84e-23	12.4794	12.7618	12.7158	13.678	13.691	13.6098
ENSG00000244239		1.00364	0.0434926	5.10918	5.10928	5.11028	5.44132	6.41626	6.07187
ENSG00000213033	AURKAP1	1.00497	0.0386525	4.6248	5.35163	5.3452	6.29022	6.11112	5.78048
ENSG00000178201	VN1R1	1.00606	0.00138431	6.16836	6.09155	5.68678	6.92116	6.91506	6.99889
ENSG00000279035		1.00743	0.0942581	4.15229	5.06461	4.89681	5.47934	6.05335	5.35427
ENSG00000135406	PRPH	1.00798	0.000169935	6.31826	6.77129	6.30992	7.41858	7.47302	7.46133
ENSG00000139352	ASCL1	1.00971	0.0725905	4.37395	4.58464	4.52381	5.27835	5.48229	5.35427
ENSG00000109107	ALDOC	1.00997	0.0629771	4.44087	4.92166	4.60652	5.68855	5.6476	5.32294
ENSG00000231125		1.01138	0.086954	4.50482	4.70594	4.29355	5.65572	5.13773	5.29092
ENSG00000161955	TNFSF13	1.0115	0.000137428	6.26386	6.44519	6.28503	7.23075	7.47302	7.21055
ENSG00000259436		1.01241	0.00457213	5.59386	5.38834	5.89856	6.61451	6.68711	6.52158
ENSG00000064692	SNCAIP	1.01636	0.0155657	5.22762	5.19467	4.96109	6.03336	6.08252	6.0529
ENSG00000073756	PTGS2	1.01653	6.91e-05	7.09688	6.49653	6.87461	7.99226	7.75258	7.75338
ENSG00000230002	ALMS1-IT1	1.01886	0.000247131	6.88493	6.77129	6.86624	7.70194	7.48399	8.20389
ENSG00000256915		1.01964	0.028855	4.68124	4.9709	5.05244	5.87123	5.8307	5.80336
ENSG00000279608		1.02088	0.0572267	4.88722	5.06461	5.24548	6.56232	5.56731	5.68515
ENSG00000175197	DDIT3	1.02204	0.0683726	11.1941	10.9032	11.0901	12.5938	12.2	11.0876
ENSG00000169894	MUC3A	1.0248	0.029338	5.33706	5.31396	5.02263	5.87123	5.8979	6.58897
ENSG00000128713	HOXD11	1.02982	0.0615329	4.68124	4.70594	4.34263	5.5525	5.29557	5.55637
ENSG00000276131		1.03017	0.065827	4.6248	5.01852	5.39259	5.68855	6.52653	5.60927
ENSG00000198211		1.03106	0.0779915	5.62297	5.19467	5.16589	5.62213	7.03931	5.82589
ENSG00000177519	RPRM	1.03406	8.97e-07	7.29978	7.1483	7.17486	8.25041	8.40565	7.99615
ENSG00000135547	HEY2	1.03566	0.00192779	6.16836	5.71171	5.96276	7.06562	7.11186	6.64071
ENSG00000204282	TNRC6C-AS1	1.03628	0.0294091	5.18921	6.2986	5.32091	6.52645	6.43899	6.94846
ENSG00000115884	SDC1	1.03741	6.33e-17	9.86002	9.84312	10.1325	11.0101	10.882	11.0641
ENSG00000166598	HSP90B1	1.04071	0.0296483	14.2489	14.238	14.1492	15.8301	15.1184	14.5107
ENSG00000214212	C19orf38	1.04392	0.0366693	4.44087	5.59092	5.43847	6.33237	6.11112	6.16315
ENSG00000236255		1.04487	3.53e-08	7.77859	8.13863	8.12349	8.98419	8.88703	9.26585
ENSG00000145506	NKD2	1.04529	0.000869243	6.00106	6.86544	6.69726	7.3789	7.67807	7.66869
ENSG00000261087		1.04771	1.68e-06	7.35287	7.97328	7.58499	8.84551	8.64936	8.56354
ENSG00000198435	NRARP	1.04846	4.79e-07	7.04405	7.44692	7.49558	8.45029	8.40565	8.27109
ENSG00000185055	EFCAB10	1.05168	0.00138308	5.95601	6.2986	6.1809	7.43802	6.72461	7.21908
ENSG00000169291	SHE	1.05283	0.0913776	4.23002	5.5265	4.4806	5.75205	6.02357	5.58306
ENSG00000239467		1.05367	2.77e-05	6.51742	6.92911	6.9636	7.62771	8.00963	7.88256
ENSG00000169302	STK32A	1.0542	1.38e-07	7.06542	7.27133	6.98694	8.20007	8.13329	8.08754
ENSG00000182575	NXPH3	1.05788	0.00592757	6.04474	5.55907	5.70566	7.13871	6.743	6.39171
ENSG00000050405	LIMA1	1.05794	2.14e-15	12.2856	12.5157	12.5522	13.5684	13.6815	13.2587
ENSG00000180044	C3orf80	1.06047	0.0030262	6.22641	5.90146	6.09756	7.52239	6.96291	6.69065
ENSG00000102996	MMP15	1.06062	0.000293445	7.30877	7.01379	6.65901	8.40656	7.89917	7.76509
ENSG00000186352	ANKRD37	1.06291	0.00345822	6.02306	6.60968	6.37035	7.83253	6.89875	7.24439
ENSG00000248370	LINC02434	1.0631	2.33e-05	7.43723	7.95504	7.40604	8.74765	8.29159	8.88376
ENSG00000118777	ABCG2	1.06519	0.000684325	5.95601	6.06912	6.495	6.96201	7.35841	7.32566
ENSG00000124216	SNAI1	1.06648	0.0060189	5.81178	5.95138	6.08319	7.46669	6.743	6.54891
ENSG00000234338		1.06799	5.56e-05	6.16836	6.60968	6.60973	7.38893	7.62948	7.51776
ENSG00000023909	GCLM	1.0683	7.63e-11	10.4327	10.6395	10.4845	11.8787	11.5649	11.2531
ENSG00000155792	DEPTOR	1.06902	0.000330426	6.06609	6.54611	6.83227	7.52239	7.42826	7.7056
ENSG00000108551	RASD1	1.073	0.0406502	5.47117	5.01852	5.11028	6.47092	6.50514	5.41496
ENSG00000226380		1.07324	2.96e-11	10.3782	10.5059	10.4266	11.2735	11.344	11.8381
ENSG00000269793	ZIM2-AS1	1.07609	0.0297842	4.6248	5.06461	4.64617	5.65572	5.8979	5.68515
ENSG00000182308	DCAF4L1	1.08077	0.00412313	5.53382	5.68245	5.16589	6.33237	6.5476	6.53531
ENSG00000216866	RPS2P55	1.0827	3.53e-07	7.40408	7.48131	7.96009	8.67579	8.81932	8.63862
ENSG00000131979	GCH1	1.08382	1.45e-13	8.09135	7.91785	8.0987	9.05514	9.13347	9.14789
ENSG00000121966	CXCR4	1.08688	0.000805062	6.30035	5.68245	6.06868	7.21956	7.16738	6.84198
ENSG00000196220	SRGAP3	1.10089	1.28e-06	6.9438	7.3664	7.03253	8.27764	8.33467	7.97615
ENSG00000225489		1.10229	0.000861707	5.56415	5.62208	5.56796	6.56232	6.72461	6.57574
ENSG00000149781	FERMT3	1.1027	0.00600184	5.40567	5.31396	5.68678	6.69749	6.70598	6.09059
ENSG00000256124	LINC01152	1.10573	0.0203721	4.83842	5.15261	5.52607	6.37334	5.72365	6.4653
ENSG00000130066	SAT1	1.1063	1.72e-24	11.8007	12.155	11.9683	13.0509	13.1028	13.1075
ENSG00000269893	SNHG8	1.11105	5.58e-23	9.6761	9.89347	9.80817	10.9471	10.9686	10.789
ENSG00000175602	CCDC85B	1.1156	2.51e-21	10.9886	11.3473	11.2745	12.2995	12.2639	12.4098
ENSG00000165548	TMEM63C	1.11617	0.0414981	4.30378	4.81783	4.89681	5.84235	5.8979	5.29092
ENSG00000235034	C19orf81	1.11826	0.0932127	4.44087	4.64656	4.07857	4.703	5.43783	5.7336
ENSG00000135111	TBX3	1.1195	0.0400926	5.67948	4.92166	4.72233	5.89955	6.68711	5.84807
ENSG00000224097		1.11965	0.0380514	4.15229	4.9709	5.08165	5.72065	5.99316	5.68515
ENSG00000241570	PAQR9-AS1	1.12041	0.069741	4.83842	4.51993	4.19006	5.84235	5.60801	4.96536
ENSG00000273771		1.12048	0.0525083	4.44087	4.92166	4.13539	5.62213	5.48229	5.38493
ENSG00000246922	UBAP1L	1.1214	0.000810343	6.40461	6.62514	6.47312	7.54048	8.03969	7.038
ENSG00000176678	FOXL1	1.12247	0.0217157	4.73556	5.23554	4.64617	5.92732	5.6476	6.07187
ENSG00000231527	FAM27C	1.12348	0.0293762	4.37395	4.64656	4.89681	5.78278	5.60801	5.58306
ENSG00000147174	GCNA	1.1237	2.32e-05	6.06609	6.40991	6.37035	7.40877	7.47302	7.24439
ENSG00000145777	TSLP	1.1241	8.38e-05	6.70606	7.71603	7.66436	8.53396	8.59472	8.48787
ENSG00000186867	QRFPR	1.12623	0.00351613	5.62297	5.31396	5.11028	6.5445	6.34581	6.31417
ENSG00000268205		1.12853	4.51e-14	8.13242	7.94891	8.03293	9.20448	9.03616	9.21769
ENSG00000248215	LINC02505	1.13007	0.00762383	5.6515	4.9709	5.66764	6.20201	6.84867	6.47957
ENSG00000091513	TF	1.13154	0.0297834	4.50482	5.19467	4.4806	5.84235	5.68612	5.75723
ENSG00000279443		1.13162	0.0436374	4.6248	4.38111	4.96109	5.62213	6.08252	5.29092
ENSG00000163362	INAVA	1.13202	0.0135072	5.06743	5.55907	5.48294	6.93491	6.02357	6.1981
ENSG00000149201	CCDC81	1.1338	0.0951096	3.89026	4.64656	4.92931	4.82613	5.8307	5.80336
ENSG00000245904		1.13462	0.0276627	4.37395	5.45908	4.86356	5.84235	6.02357	6.09059
ENSG00000204482	LST1	1.13642	0.0737813	4.37395	4.14409	4.72233	4.88397	5.43783	5.80336
ENSG00000136327	NKX2-8	1.13692	0.0141649	4.68124	5.38834	4.82953	5.92732	6.11112	6.03367
ENSG00000237380	HOXD-AS2	1.14059	0.026151	5.22762	5.45908	4.43606	6.17909	5.79589	6.34569
ENSG00000204176	SYT15	1.14085	0.0601584	4.07012	4.92166	5.05244	6.00757	5.99316	5.19034
ENSG00000113389	NPR3	1.14155	3.54e-05	6.42128	6.40991	6.15365	7.19692	7.39376	7.64988
ENSG00000261616		1.14163	0.0577764	4.6248	4.58464	4.01942	5.09459	5.60801	5.47319
ENSG00000196208	GREB1	1.14269	2.76e-07	6.93222	6.90398	7.1475	7.96572	8.35274	8.02564
ENSG00000198860	TSEN15	1.14506	4.4e-07	8.85399	9.29713	9.07186	9.67077	10.4344	10.4406
ENSG00000132326	PER2	1.14726	2.73e-07	7.46964	8.27721	7.95615	9.00062	9.0436	9.16345
ENSG00000106823	ECM2	1.14849	0.0685379	4.37395	4.30635	4.13539	4.88397	5.19228	5.55637
ENSG00000101489	CELF4	1.15114	0.0446354	4.68124	5.06461	5.08165	6.37334	6.24618	5.11918
ENSG00000149054	ZNF215	1.15142	7.01e-06	7.33539	7.46422	7.08396	8.66758	8.56918	7.97111
ENSG00000155511	GRIA1	1.15457	0.046607	4.50482	4.58464	4.24273	5.18939	5.79589	5.29092
ENSG00000069482	GAL	1.15469	0.0238741	5.62297	4.30635	5.70566	6.31145	6.50514	6.45088
ENSG00000179715	PCED1B	1.15864	1.32e-09	7.96633	7.75169	7.51712	8.71217	8.97524	8.9823
ENSG00000272899	ATP6V1FNB	1.15953	0.0130505	5.06743	5.31396	5.86535	6.90728	6.62896	5.99444
ENSG00000182326	C1S	1.15963	0.00413292	5.26503	4.9709	5.05244	6.13213	6.27174	6.09059
ENSG00000240087	RPSAP12	1.16105	0.000218353	5.56415	5.68245	5.89856	6.85039	6.77909	6.85299
ENSG00000224032	EPB41L4A-AS1	1.16309	2.75e-09	9.15983	9.76675	9.67197	10.9897	10.4967	10.6132
ENSG00000176092	CRYBG2	1.16384	0.0790498	4.44087	5.31396	4.13539	6.22458	5.19228	5.60927
ENSG00000223875	NBEAP3	1.17038	0.0301968	4.56605	4.58464	4.4806	5.44132	5.8979	5.32294
ENSG00000143256	PFDN2	1.17085	2.1e-21	10.723	11.0986	11.1057	12.1941	12.1104	12.1629
ENSG00000128917	DLL4	1.17237	0.0627331	3.98299	4.87068	4.43606	5.58773	5.79589	5.00538
ENSG00000186907	RTN4RL2	1.17694	0.032052	4.30378	4.76297	5.19291	5.51638	5.79589	6.1981
ENSG00000274213		1.17841	0.000116065	5.8857	6.68539	6.2339	7.58476	7.34643	7.37232
ENSG00000116014	KISS1R	1.1801	0.0128681	5.37178	4.9709	4.52381	5.98132	6.19367	5.99444
ENSG00000180875	GREM2	1.18146	0.0735934	3.79116	4.45219	4.64617	4.99312	5.24485	5.7336
ENSG00000166183	ASPG	1.18184	0.000546995	7.54762	8.00908	7.06214	8.96086	9.05468	8.04976
ENSG00000186395	KRT10	1.18403	5.32e-10	7.73259	7.84048	7.95615	8.71217	9.20818	9.09091
ENSG00000212724	KRTAP2-3	1.18421	4.19e-06	9.23952	8.59246	9.12016	9.76421	10.0004	10.6484
ENSG00000158186	MRAS	1.18585	1.19e-14	9.29484	8.89315	8.86901	10.1009	10.2474	10.2766
ENSG00000196214	ZNF766	1.18994	0.0965925	7.65721	7.11583	8.71675	9.26014	8.57432	9.50969
ENSG00000118971	CCND2	1.19726	2.41e-18	8.2064	8.08931	8.15131	9.3501	9.25378	9.39574
ENSG00000261342		1.1981	0.0865174	4.44087	3.7518	3.82586	4.88397	5.08103	5.08223
ENSG00000134548	SPX	1.20004	2.86e-05	6.38775	6.68539	7.03253	8.01832	8.098	7.54517
ENSG00000143473	KCNH1	1.20937	0.0668003	4.50482	6.09155	5.3452	5.47934	6.64861	7.14935
ENSG00000127578	WFIKKN1	1.21789	0.0175171	4.50482	4.76297	4.68475	5.36213	6.02357	5.75723
ENSG00000246851		1.21914	0.0357588	4.50482	4.05556	4.3901	5.14277	5.52543	5.44437
ENSG00000118156	ZNF541	1.22214	0.0167292	4.30378	5.19467	4.96109	5.87123	5.72365	6.24899
ENSG00000166823	MESP1	1.2226	1.1e-06	6.62205	6.9166	6.77977	7.61068	8.06914	8.16467
ENSG00000072818	ACAP1	1.22314	0.0498087	5.10918	4.76297	6.84084	6.85039	7.22084	7.08545
ENSG00000168952	STXBP6	1.22523	0.0499344	4.23002	4.51993	3.95774	5.32085	5.52543	4.96536
ENSG00000143494	VASH2	1.22965	0.0379482	5.40567	4.30635	5.32091	6.353	6.66799	5.41496
ENSG00000124602	UNC5CL	1.23196	0.00120873	5.83684	6.15685	5.13835	6.94852	6.94714	6.87476
ENSG00000070669	ASNS	1.23201	1.54e-10	13.9501	14.8701	14.5106	15.7852	15.6971	15.6865
ENSG00000187821	HELT	1.23376	0.00560061	5.3015	5.65258	4.72233	6.48967	6.56838	6.12732
ENSG00000022355	GABRA1	1.23694	0.00235936	5.53382	5.38834	4.89681	6.59732	6.50514	6.18073
ENSG00000087074	PPP1R15A	1.25154	1.17e-32	12.2814	12.4904	12.4982	13.7798	13.7069	13.5365
ENSG00000227591	HSD11B1-AS1	1.26328	0.0477153	4.44087	3.7518	4.24273	4.99312	5.24485	5.44437
ENSG00000224431		1.2654	0.0400926	3.79116	4.81783	4.60652	5.75205	5.76022	5.1552
ENSG00000213417	KRTAP2-4	1.26548	0.0011919	6.00106	5.62208	6.12588	6.85039	6.72461	7.65618
ENSG00000253633		1.26613	0.0622937	3.98299	4.14409	4.19006	4.56837	5.52543	5.25817
ENSG00000178726	THBD	1.27003	0.00683375	8.39961	9.49315	9.25448	10.6754	10.4611	9.91357
ENSG00000275763	C18orf65	1.27009	0.00496841	4.68124	4.9709	4.64617	5.92732	5.99316	5.80336
ENSG00000280351		1.2814	0.0435797	4.44087	4.30635	4.29355	5.92732	5.43783	4.79316
ENSG00000081041	CXCL2	1.2852	3.93e-16	12.5934	13.2045	13.1282	14.1399	14.3214	14.3818
ENSG00000121207	LRAT	1.2854	0.0184851	4.6248	4.38111	4.34263	5.65572	5.19228	5.78048
ENSG00000188883	KLRG2	1.29006	0.00109812	5.50283	5.65258	5.11028	6.98862	6.50514	6.34569
ENSG00000056487	PHF21B	1.29667	1.4e-07	6.51742	6.92911	6.72529	7.98567	8.23424	7.74158
ENSG00000101445	PPP1R16B	1.29995	0.0536673	4.30378	4.9709	3.68069	5.44132	5.86469	5.19034
ENSG00000249936	RAC1P2	1.30001	0.0508248	3.44502	4.76297	4.3901	5.23455	5.48229	5.50146
ENSG00000189068	VSTM1	1.30058	0.00041853	5.26503	5.35163	5.05244	6.31145	6.41626	6.53531
ENSG00000174125	TLR1	1.30209	0.000527056	4.98014	5.38834	5.74271	6.64828	6.68711	6.57574
ENSG00000256223	ZNF10	1.30945	7.58e-06	7.92017	7.59561	7.49014	8.23937	9.29798	9.16566
ENSG00000187193	MT1X	1.3099	2.44e-16	8.87229	9.18423	9.42798	10.4748	10.3855	10.5887
ENSG00000243056	EIF4EBP3	1.31125	7.1e-08	7.0114	7.81374	7.76682	8.69611	8.91163	8.98481
ENSG00000116990	MYCL	1.31371	7.09e-09	6.6786	6.92911	6.95573	8.39168	8.0172	7.99615
ENSG00000051108	HERPUD1	1.31563	0.0391604	10.6436	10.4506	10.2065	12.0847	12.1608	10.5179
ENSG00000267809	NDUFV2P1	1.32805	0.0508994	3.68475	4.58464	4.43606	5.68855	5.68612	4.74669
ENSG00000197483	ZNF628	1.33353	0.0468715	5.37178	5.97571	5.11028	7.74939	5.8307	5.86991
ENSG00000198400	NTRK1	1.3368	2.97e-06	5.6515	5.90146	5.83136	7.06562	7.1537	6.99889
ENSG00000170162	VGLL2	1.33891	0.0305982	4.50482	3.86031	5.05244	6.17909	5.56731	5.41496
ENSG00000119915	ELOVL3	1.34393	0.000135128	5.6515	5.45908	5.48294	6.96201	6.97852	6.40673
ENSG00000172403	SYNPO2	1.34576	0.0201966	3.89026	4.51993	4.43606	5.47934	5.68612	5.22465
ENSG00000132702	HAPLN2	1.34922	0.00424653	4.37395	5.35163	4.99219	5.98132	6.13917	6.40673
ENSG00000268225		1.35019	0.0369658	4.56605	4.45219	3.68069	5.27835	5.79589	5.11918
ENSG00000259349		1.35286	0.00708577	4.88722	4.64656	4.52381	5.95457	6.22016	5.44437
ENSG00000261602		1.35552	0.0885343	3.79116	3.63445	3.51927	4.82613	4.89619	4.30868
ENSG00000249786	EAF1-AS1	1.36098	0.0263405	3.89026	4.64656	4.13539	5.04475	5.60801	5.52917
ENSG00000164651	SP8	1.3627	0.0759031	3.30834	5.10928	4.01942	5.78278	5.13773	5.50146
ENSG00000151615	POU4F2	1.36606	0.000545554	5.70693	5.42414	5.54717	7.2638	6.24618	6.86391
ENSG00000069696	DRD4	1.37457	0.00989818	4.15229	5.10928	4.4806	5.84235	5.60801	6.0529
ENSG00000229119		1.37661	2.69e-05	5.37178	5.31396	5.56796	6.8062	6.64861	6.70287
ENSG00000214518	KRTAP2-2	1.37783	0.0119405	4.37395	4.2275	4.4806	5.44132	5.29557	5.86991
ENSG00000136404	TM6SF1	1.38122	0.000310764	5.33706	6.59405	6.62964	7.4855	7.56891	7.83338
ENSG00000271869		1.38296	0.0739142	3.44502	3.96124	3.68069	4.63725	5.13773	4.54425
ENSG00000079215	SLC1A3	1.39212	0.0200375	4.15229	4.76297	5.64825	6.7294	6.16667	5.80336
ENSG00000125931	CITED1	1.39266	0.000242218	5.73386	6.2595	5.48294	7.60209	6.97852	6.85299
ENSG00000242337	INHCAP	1.397	0.0980847	3.68475	3.21128	3.82586	4.88397	4.89619	4.17471
ENSG00000113946	CLDN16	1.39876	0.00110172	4.6248	5.15261	4.82953	6.33237	5.99316	6.10907
ENSG00000259156	CHEK2P2	1.39923	0.021839	3.68475	4.64656	4.4806	5.23455	5.48229	5.82589
ENSG00000261578		1.39994	0.00833747	5.06743	5.19467	4.72233	6.82108	6.27174	5.47319
ENSG00000251396	LINC01301	1.41058	0.0054814	4.6248	6.13541	4.92931	6.68127	6.7968	6.60208
ENSG00000145244	CORIN	1.41087	0.0882045	3.44502	3.36654	3.7551	4.49603	4.43549	4.83817
ENSG00000208028	MIR616	1.42071	0.02265	4.30378	4.45219	4.43606	5.75205	6.11112	4.79316
ENSG00000263847		1.42879	0.0518768	3.44502	3.63445	4.01942	4.82613	4.82892	4.9242
ENSG00000143333	RGS16	1.43767	1.04e-05	5.62297	5.42414	5.24548	6.76061	6.72461	6.85299
ENSG00000261114		1.44478	0.0367059	4.93443	4.58464	4.24273	6.64828	5.6476	4.83817
ENSG00000273521		1.4476	0.0515586	3.30834	4.45219	3.8933	5.51638	4.75835	5.04432
ENSG00000261819		1.44973	0.0618653	3.15735	4.05556	3.82586	4.56837	5.08103	4.9242
ENSG00000245025		1.45136	0.0779915	3.44502	3.86031	3.33748	4.93958	4.60593	4.37128
ENSG00000248773		1.45171	0.0924444	3.30834	3.7518	3.43124	4.41987	5.02201	4.24325
ENSG00000257355		1.45621	0.0751255	3.68475	3.21128	3.7551	4.63725	5.02201	4.37128
ENSG00000212725	KRTAP2-1	1.45625	0.00536234	4.44087	4.30635	4.56576	5.51638	5.48229	6.07187
ENSG00000125740	FOSB	1.45668	6.98e-10	7.45353	7.29085	6.93987	8.98419	8.4455	8.51931
ENSG00000176928	GCNT4	1.46371	0.0114084	4.83842	4.14409	4.13539	5.32085	6.08252	5.55637
ENSG00000104808	DHDH	1.46963	0.0144227	4.15229	3.96124	4.07857	5.51638	5.34456	5.00538
ENSG00000111644	ACRBP	1.47398	6.93e-08	5.7603	6.02317	6.09756	7.20828	7.39376	7.53153
ENSG00000132837	DMGDH	1.47488	5.56e-05	5.59386	6.70006	6.0392	7.84714	7.6876	7.20196
ENSG00000234233	KCNH1-IT1	1.48199	0.0448987	3.30834	3.96124	4.13539	4.93958	4.68415	5.41496
ENSG00000278000		1.49263	0.0251802	4.30378	3.63445	3.82586	5.40227	4.82892	5.22465
ENSG00000138079	SLC3A1	1.4938	0.0223485	4.07012	3.86031	4.92931	5.51638	5.19228	6.16315
ENSG00000198431	TXNRD1	1.49487	2.23e-16	13.5423	13.0267	13.6193	15.1728	14.9338	14.5723
ENSG00000205853	RFPL3S	1.49754	0.0376442	3.30834	3.96124	4.43606	5.5525	4.82892	5.22465
ENSG00000099834	CDHR5	1.50863	1.74e-05	5.47117	5.97571	5.36909	6.82108	6.89875	7.35693
ENSG00000268744		1.52625	0.0595913	3.79116	4.51993	3.12945	5.04475	4.68415	5.55637
ENSG00000062524	LTK	1.53011	0.0213323	4.15229	4.05556	4.75895	4.703	6.02357	6.03367
ENSG00000185837	HDHD5-AS1	1.53187	0.0581992	3.89026	2.83936	4.29355	5.32085	4.82892	4.96536
ENSG00000178803	ADORA2A-AS1	1.53976	0.0207961	3.68475	4.05556	4.01942	4.76588	5.60801	5.11918
ENSG00000229048	DUTP1	1.54541	0.0384658	3.68475	4.05556	3.33748	4.93958	4.60593	5.1552
ENSG00000233705	SLC26A4-AS1	1.55181	0.00332852	4.07012	5.62208	4.89681	6.26867	6.22016	6.70287
ENSG00000277959		1.56337	0.0211975	3.98299	3.96124	3.43124	4.93958	5.13773	5.08223
ENSG00000230615		1.56547	0.0591919	3.15735	4.30635	3.33748	4.99312	4.52322	5.11918
ENSG00000230530	LIMD1-AS1	1.56595	0.078993	3.68475	3.50671	3.01298	4.76588	4.75835	4.10274
ENSG00000258186	SLC7A5P2	1.5755	0.00337421	4.73556	4.9709	5.94698	7.42833	6.27174	6.45088
ENSG00000225331	LINC01678	1.58844	0.0352941	3.44502	3.86031	3.43124	4.99312	4.60593	4.79316
ENSG00000198208	RPS6KL1	1.58982	0.0245086	4.15229	3.50671	3.95774	5.32085	4.52322	5.55637
ENSG00000170345	FOS	1.59133	0.0049251	8.31295	7.50658	7.89164	10.1924	8.95566	9.05322
ENSG00000148483	TMEM236	1.59919	0.0973084	4.37395	3.36654	2.74736	4.41987	5.34456	4.74669
ENSG00000267179		1.59919	0.0190979	4.6248	3.86031	4.01942	4.93958	5.24485	6.1981
ENSG00000131480	AOC2	1.59925	1.79e-11	6.12832	6.71459	6.62964	8.06907	8.17452	7.97111
ENSG00000010379	SLC6A13	1.59927	0.0275577	3.44502	3.96124	3.8933	5.27835	4.43549	5.32294
ENSG00000164972	C9orf24	1.61327	0.0679142	2.79766	3.96124	3.43124	4.41987	4.68415	4.88183
ENSG00000112212	TSPO2	1.63634	0.0940657	3.44502	3.36654	2.88627	4.82613	4.01889	4.17471
ENSG00000271992		1.63886	0.0886611	2.98869	3.21128	3.33748	4.63725	4.01889	4.24325
ENSG00000140807	NKD1	1.64722	0.00278042	3.89026	4.2275	4.72233	6.00757	5.86469	5.41496
ENSG00000188783	PRELP	1.64832	0.0932127	3.68475	2.60992	3.43124	3.96377	4.68415	4.74669
ENSG00000243696		1.64905	0.0186513	3.89026	3.96124	3.51927	4.99312	4.68415	5.52917
ENSG00000226147	TUBBP10	1.65776	0.0136134	4.15229	5.19467	3.43124	6.05869	5.6476	5.89143
ENSG00000133067	LGR6	1.66683	0.00759284	3.89026	5.31396	3.8933	5.78278	6.16667	6.01419
ENSG00000223573	TINCR	1.66929	0.00286822	4.7879	3.86031	4.07857	5.51638	6.02357	5.66029
ENSG00000129521	EGLN3	1.67069	0.0824422	2.98869	4.2275	3.23721	3.85229	5.29557	5.08223
ENSG00000169783	LINGO1	1.67204	0.0646973	2.98869	4.14409	3.8933	5.87123	4.68415	4.24325
ENSG00000251441	RTEL1P1	1.67284	0.0848858	2.98869	3.86031	3.12945	4.93958	3.7546	4.79316
ENSG00000105146	AURKC	1.67319	0.074002	2.79766	3.03727	4.24273	4.63725	4.75835	5.04432
ENSG00000164746	C7orf57	1.67765	3.14e-07	5.26503	6.2986	6.05401	7.52239	7.71581	7.39509
ENSG00000198576	ARC	1.68262	0.000867278	3.89026	4.64656	4.56576	6.10807	5.68612	5.84807
ENSG00000232872	CTAGE3P	1.68679	0.0540897	2.98869	3.63445	3.43124	4.76588	4.89619	4.10274
ENSG00000263934	SNORD3A	1.70417	0.0294204	4.83842	4.76297	4.64617	7.21956	6.08252	4.30868
ENSG00000188060	RAB42	1.70463	0.0628206	3.89026	3.36654	3.7551	4.33946	4.13484	5.91263
ENSG00000158050	DUSP2	1.71531	6.46e-10	5.86148	5.65258	5.77882	7.62771	7.19436	7.36465
ENSG00000160190	SLC37A1	1.72209	0.0709576	3.15735	2.60992	3.82586	4.41987	4.60593	4.64902
ENSG00000267343	ZNF833P	1.72676	0.0896039	4.23002	3.50671	2.42154	4.93958	4.34206	5.19034
ENSG00000164082	GRM2	1.72855	0.0513243	3.15735	3.03727	3.60224	4.49603	4.24217	4.83817
ENSG00000112599	GUCA1B	1.72974	3e-14	6.5481	6.46251	6.53778	7.89011	8.39406	8.27928
ENSG00000116183	PAPPA2	1.75214	0.000331845	4.30378	5.62208	4.60652	6.48967	6.8143	6.34569
ENSG00000261670		1.75921	0.0417381	3.15735	3.36654	3.60224	5.09459	4.82892	4.027
ENSG00000261594	TPBGL	1.76108	0.041441	3.79116	2.60992	3.68069	5.09459	4.60593	4.64902
ENSG00000271798	SNORA51	1.76535	0.0304915	3.44502	3.21128	3.51927	4.33946	5.13773	4.59758
ENSG00000188710	QRFP	1.76863	0.0639423	3.15735	2.83936	3.43124	4.76588	4.13484	4.24325
ENSG00000068976	PYGM	1.7859	0.00134041	3.98299	4.38111	4.01942	6.05869	5.48229	5.35427
ENSG00000227373		1.79349	0.0588702	3.15735	2.60992	3.68069	4.63725	4.60593	4.30868
ENSG00000169169	CPT1C	1.79378	0.0226405	3.30834	3.36654	3.8933	4.49603	5.48229	4.74669
ENSG00000251455		1.79403	0.00357333	3.68475	3.86031	3.8933	5.36213	4.96047	5.47319
ENSG00000183696	UPP1	1.80755	2.95e-26	11.7031	12.4763	12.2908	13.9205	13.9971	14.0761
ENSG00000105219	CNTD2	1.82686	0.00882514	4.07012	3.63445	3.33748	5.47934	4.75835	5.1552
ENSG00000131471	AOC3	1.83142	1.98e-08	5.26503	5.71171	5.05244	7.00174	7.02435	7.20196
ENSG00000162069	BICDL2	1.83356	0.0550256	3.44502	2.60992	3.23721	4.25431	4.60593	4.37128
ENSG00000173080	RXFP4	1.84689	0.0139194	3.44502	3.36654	3.60224	4.63725	4.68415	5.25817
ENSG00000163359	COL6A3	1.85785	0.041162	3.30834	3.36654	3.01298	4.76588	3.89279	4.79316
ENSG00000263142	LRRC37A17P	1.861	7.44e-21	7.69196	7.99129	7.24754	9.4847	9.44564	9.58425
ENSG00000109846	CRYAB	1.86251	0.0632571	2.57743	3.96124	3.01298	4.33946	4.34206	5.08223
ENSG00000272910		1.87789	0.078129	3.30834	3.36654	2.42154	3.96377	4.52322	4.43127
ENSG00000274177		1.87912	0.0484304	3.15735	2.60992	4.29355	4.41987	5.52543	4.96536
ENSG00000163273	NPPC	1.88397	0.02036	2.57743	3.7518	4.07857	5.27835	5.19228	4.83817
ENSG00000230585	PHBP12	1.88935	0.00982238	3.56986	3.21128	3.51927	4.76588	4.82892	5.04432
ENSG00000213588	ZBTB9	1.89248	4.8e-23	7.59246	7.11583	7.39445	9.26014	9.44283	9.02186
ENSG00000170915	PAQR8	1.89928	0.0663043	6.87287	6.92911	6.84936	8.27223	9.76423	6.79708
ENSG00000138378	STAT4	1.90101	0.087095	3.98299	2	3.95774	5.27835	5.52543	4.027
ENSG00000128242	GAL3ST1	1.90169	0.0321602	3.30834	3.50671	3.01298	5.09459	4.68415	4.027
ENSG00000231738	TSPAN19	1.90481	0.0470704	2.98869	3.03727	3.95774	5.51638	4.75835	3.94706
ENSG00000260179		1.90687	0.0196789	3.15735	3.21128	3.43124	4.63725	4.43549	4.88183
ENSG00000153930	ANKFN1	1.91856	0.00943235	3.30834	4.30635	3.12945	5.09459	5.34456	5.11918
ENSG00000214050	FBXO16	1.92997	4.3e-05	5.62297	5.62208	5.89856	8.38669	6.70598	7.038
ENSG00000108924	HLF	1.94263	0.0770569	3.30834	3.03727	2.59363	3.73146	4.82892	4.027
ENSG00000119888	EPCAM	1.9613	0.000326606	3.68475	4.30635	3.8933	5.5525	5.52543	5.80336
ENSG00000279930		1.96434	0.0035224	3.30834	3.36654	4.34263	5.27835	5.56731	5.35427
ENSG00000257310		1.97847	0.0735239	2.57743	3.03727	3.12945	4.16381	3.60176	4.64902
ENSG00000259112	NDUFC2-KCTD14	1.98575	0.0498062	3.89026	2	4.60652	4.82613	6.02357	5.50146
ENSG00000267696	ERVK-28	2.00289	8.68e-05	3.68475	4.9709	4.29355	6.05869	6.36967	6.10907
ENSG00000134376	CRB1	2.00633	0.0907372	3.30834	3.36654	2.22611	4.703	4.60593	3.57393
ENSG00000015520	NPC1L1	2.01117	0.015651	3.68475	3.63445	3.23721	5.5525	3.89279	5.32294
ENSG00000189433	GJB4	2.02208	0.0271619	2.98869	3.86031	2.88627	4.703	5.29557	4.17471
ENSG00000270441		2.05686	0.00432109	2.79766	3.86031	3.7551	4.99312	5.39195	5.11918
ENSG00000100292	HMOX1	2.07055	8.68e-05	10.1156	9.99516	10.0981	12.8148	11.9385	11.2189
ENSG00000241923	RPL14P3	2.08027	0.0197521	3.30834	3.21128	2.88627	4.06726	4.75835	4.83817
ENSG00000044574	HSPA5	2.09969	0.00281626	14.1936	14.2791	14.2609	17.1579	16.1541	14.8951
ENSG00000173402	DAG1	2.11741	0.0849958	9.4162	8.92161	8.5307	11.6082	8.11928	11.6584
ENSG00000280073		2.12768	0.0379844	2.98869	2.60992	3.51927	5.27835	4.24217	3.94706
ENSG00000104435	STMN2	2.131	0.00734401	2.98869	3.36654	3.43124	5.23455	4.82892	4.43127
ENSG00000155011	DKK2	2.13266	0.0646613	2.98869	2	3.95774	4.25431	4.60593	5.29092
ENSG00000275759		2.17136	0.0207965	2.57743	3.21128	3.12945	4.25431	4.52322	4.59758
ENSG00000258811		2.21779	0.00544371	3.56986	3.96124	2.59363	4.99312	5.48229	5.00538
ENSG00000261270		2.26574	2.19e-06	5.22762	5.38834	5.79655	8.27764	7.74347	6.37653
ENSG00000005243	COPZ2	2.27518	0.0171797	2.57743	3.36654	3.12945	4.16381	5.24485	4.30868
ENSG00000244002	RPSAP39	2.34473	0.0184237	2	3.96124	3.12945	5.09459	4.96047	4.83817
ENSG00000248592	TMEM110-MUSTN1	2.34918	0.0832349	4.56605	5.23554	5.86535	6.08359	5.68612	8.78663
ENSG00000248441	LINC01197	2.35187	0.0878215	2	3.03727	2.88627	4.76588	3.60176	3.57393
ENSG00000225889		2.36764	0.0167593	2.79766	2.83936	2.88627	4.63725	4.34206	4.027
ENSG00000205293	LINC01602	2.39391	0.00415712	2.98869	3.21128	3.12945	5.14277	5.02201	4.17471
ENSG00000163606	CD200R1	2.41217	0.0189247	3.44502	2	3.43124	4.33946	4.60593	5.38493
ENSG00000082293	COL19A1	2.48662	0.00728859	2.57743	3.36654	3.23721	5.5525	4.01889	4.69868
ENSG00000128482	RNF112	2.56559	0.0838857	2	2.33695	3.12945	4.63725	3.60176	3.57393
ENSG00000139292	LGR5	2.57359	0.015651	2.98869	3.03727	2.42154	5.09459	4.01889	4.027
ENSG00000229186	ADAM1A	2.61144	0.0170967	3.79116	3.86031	4.01942	4.06726	7.51643	3.67664
ENSG00000166128	RAB8B	2.61741	2.35e-116	8.74898	8.42146	8.71675	11.2558	11.2555	11.2237
ENSG00000267022		2.74231	0.0265354	3.44502	3.03727	2	5.04475	3.43079	5.29092
ENSG00000087589	CASS4	2.94105	0.0115885	3.30834	2.60992	2	4.25431	4.75835	4.59758
ENSG00000204421	LY6G6C	2.94174	0.00765196	2.98869	2	2.74736	4.25431	4.68415	4.30868
ENSG00000226416	MRPL23-AS1	2.98845	0.0138609	2.57743	3.36654	2	4.41987	4.01889	5.1552
ENSG00000064300	NGFR	3.00215	5.72e-31	6.16836	6.52978	6.89943	9.19309	9.29175	9.94863
ENSG00000117983	MUC5B	3.0553	0.00300675	2.31741	2.33695	3.12945	4.33946	4.68415	4.74669
ENSG00000204389	HSPA1A	3.14228	2.76e-09	11.2782	11.477	11.3968	15.2063	14.4239	13.4287
ENSG00000204388	HSPA1B	3.14383	1.6e-09	11.2453	11.4956	11.3413	15.1724	14.4211	13.4188
ENSG00000257743	MGAM2	3.15842	0.00616899	2.57743	2.60992	2.42154	4.16381	4.82892	3.77253
ENSG00000256008		3.33407	0.0283075	3.15735	2	2	4.82613	4.34206	3.46334
ENSG00000279484	KLHL30-AS1	3.40464	0.00294053	2	3.03727	2.42154	4.41987	4.89619	4.17471
ENSG00000207118	SNORD14D	3.43135	6.13e-07	3.30834	3.21128	3.12945	6.33237	6.22016	4.83817
ENSG00000281808		3.48907	0.0869396	2.31741	2.33695	2.22611	4.99312	2.42136	2.28651
ENSG00000200879	SNORD14E	3.50453	1.4e-07	2.98869	3.21128	3.12945	6.20201	5.99316	5.08223
ENSG00000143850	PLEKHA6	3.52684	0.0250094	2.31741	2	2.59363	4.56837	2.74707	4.24325
ENSG00000253917		3.55675	0.00235316	3.56986	2	2	4.88397	5.08103	5.22465
ENSG00000147614	ATP6V0D2	3.57803	7.1e-05	2	2.60992	3.33748	5.65572	4.82892	5.29092
ENSG00000162998	FRZB	3.59006	0.04195	2	2.83936	2	3.45443	3.2368	4.69868
ENSG00000165197	VEGFD	3.64593	0.000607132	2.98869	2	2.42154	4.41987	4.89619	4.74669
ENSG00000274611	TBC1D3	3.65468	0.0986039	2.79766	2	2	4.56837	4.34206	2
ENSG00000170382	LRRN2	3.72418	0.0522889	2	2	2.59363	3.85229	4.52322	2.52543
ENSG00000205959		4.14118	0.00238823	2	2.60992	2.22611	4.06726	4.60593	4.17471
ENSG00000283936	MIR3658	4.61033	0.0138888	2.31741	2.33695	2.22611	2.36746	6.08252	2.28651
ENSG00000167774		4.7577	0.0356323	2	2	3.60224	5.84235	7.18093	5.22465
ENSG00000202252	SNORD14C	4.78324	0.000228685	2.31741	2.83936	2.22611	6.17909	5.93035	2.52543
ENSG00000268975	MIA-RAB4B	4.8785	0.0431577	2	3.96124	2	6.98862	6.5476	6.98894
ENSG00000225217	HSPA7	5.08885	2.57e-12	2.79766	2.60992	2.74736	7.19692	6.32154	5.70958
ENSG00000087116	ADAMTS2	5.64402	0.011272	2	2	2	2.66007	4.52322	2.90976
ENSG00000173110	HSPA6	5.73886	6.87e-33	4.83842	4.70594	4.72233	10.8847	10.0965	9.48336
ENSG00000276975	HYDIN2	6.46226	0.000176462	2	2	2	3.73146	4.13484	4.59758
ENSG00000273088		7.68112	2.25e-06	2	2	2	3.73146	4.75835	6.16315
ENSG00000100101		10.1057	0.0426774	2	2	2	8.08765	8.11222	2
