# Supplementary material for: circFOXM1 promotes proliferation of non-small cell lung carcinoma cells by acting as a ceRNA to upregulate FAM83D
Source: J Exp Clin Cancer Res. 2020 Mar 30;39:55. doi: 10.1186/s13046-020-01555-5 (PMC7106704; doi:10.1186/s13046-020-01555-5)
Supplement: Supplementary file 3 — Additional file 3: Table S3. Predicted 54 mRNAs targeting by miR-614(8 mer sites). [file 13046_2020_1555_MOESM3_ESM.xlsx]

## Sheet: Sheet1
Table S3 Predicted 54 mRNAs targeting by miR-614(8 mer sites)
Target gene	Representative transcript	Gene name	3P-seq tags + 5	Total sites	8mer sites	7mer-m8 sites	7mer-A1 sites	6mer sites	Cumulative weighted context++ score	Total context++ score
TEX101	ENST00000253435.7	testis expressed 101	5	1	1	0	0	0	-0.82	-0.82
MUC15	ENST00000455601.2	mucin 15, cell surface associated	7	1	1	0	0	0	-0.71	-0.71
GYPA	ENST00000360771.4	glycophorin A (MNS blood group)	5	1	1	0	0	0	-0.65	-0.65
EXOSC7	ENST00000265564.7	exosome component 7	347	1	1	0	0	1	-0.08	-0.6
PRSS42	ENST00000447340.1	protease, serine, 42	5	1	1	0	0	0	-0.57	-0.57
PAOX	ENST00000368539.4	polyamine oxidase (exo-N4-amino)	264	1	1	0	0	0	-0.01	-0.57
NLRP8	ENST00000291971.3	NLR family, pyrin domain containing 8	5	1	1	0	0	0	-0.56	-0.56
FOXD1	ENST00000499003.3	forkhead box D1	423	1	1	0	0	0	-0.54	-0.54
STT3A	ENST00000392708.4	STT3A, subunit of the oligosaccharyltransferase complex (catalytic)	3595	1	1	0	0	0	-0.05	-0.54
ARL6	ENST00000463745.1	ADP-ribosylation factor-like 6	275	1	1	0	0	0	-0.46	-0.53
RHOT1	ENST00000333942.6	ras homolog family member T1	71	1	1	0	0	0	-0.52	-0.52
GTPBP6	ENST00000326153.4	GTP binding protein 6 (putative)	5	1	1	0	0	0	-0.52	-0.52
TMED3	ENST00000299705.5	transmembrane emp24 protein transport domain containing 3	12499	1	1	0	0	0	0	-0.52
DNAJC10	ENST00000264065.7	DnaJ (Hsp40) homolog, subfamily C, member 10	709	3	1	0	2	0	-0.01	-0.51
ABRACL	ENST00000367660.3	ABRA C-terminal like	3336	1	1	0	0	0	0	-0.51
NARS	ENST00000256854.5	asparaginyl-tRNA synthetase	467	1	1	0	0	0	0	-0.47
REXO4	ENST00000371942.3	REX4, RNA exonuclease 4 homolog (S. cerevisiae)	177	1	1	0	0	0	-0.34	-0.46
HIST3H2BB	ENST00000369160.2	histone cluster 3, H2bb	14	1	1	0	0	0	-0.09	-0.46
PLCB1	ENST00000378641.3	phospholipase C, beta 1 (phosphoinositide-specific)	21	1	1	0	0	0	-0.44	-0.44
PMVK	ENST00000368467.3	phosphomevalonate kinase	498	1	1	0	0	0	0	-0.44
TCEANC2	ENST00000234827.1	transcription elongation factor A (SII) N-terminal and central domain containing 2	78	1	1	0	0	0	-0.08	-0.43
EPB41L5	ENST00000443902.2	erythrocyte membrane protein band 4.1 like 5	108	1	1	0	0	0	-0.39	-0.41
CNOT2	ENST00000229195.3	CCR4-NOT transcription complex, subunit 2	1189	1	1	0	0	0	0	-0.41
SHOX	ENST00000381578.1	short stature homeobox	5	1	1	0	0	0	-0.4	-0.4
CPEB4	ENST00000265085.5	cytoplasmic polyadenylation element binding protein 4	472	1	1	0	0	0	-0.4	-0.4
NOP9	ENST00000396802.3	NOP9 nucleolar protein	353	1	1	0	0	0	-0.25	-0.39
DDX11	ENST00000251758.5	DEAD/H (Asp-Glu-Ala-Asp/His) box helicase 11	175	1	1	0	0	1	-0.35	-0.35
ESF1	ENST00000202816.1	ESF1, nucleolar pre-rRNA processing protein, homolog (S. cerevisiae)	180	1	1	0	0	0	-0.03	-0.35
MAFG	ENST00000357736.4	v-maf avian musculoaponeurotic fibrosarcoma oncogene homolog G	5	1	1	0	0	0	-0.34	-0.34
MUC21	ENST00000376296.3	mucin 21, cell surface associated	5	1	1	0	0	0	-0.34	-0.34
TAF1D	ENST00000448108.2	TATA box binding protein (TBP)-associated factor, RNA polymerase I, D, 41kDa	132	1	1	0	0	0	-0.28	-0.33
AAED1	ENST00000375234.3	AhpC/TSA antioxidant enzyme domain containing 1	5	1	1	0	0	0	-0.32	-0.32
CLOCK	ENST00000309964.4	clock circadian regulator	86	1	1	0	0	0	-0.32	-0.32
BARD1	ENST00000260947.4	BRCA1 associated RING domain 1	162	1	1	0	0	0	-0.31	-0.32
EPG5	ENST00000282041.5	ectopic P-granules autophagy protein 5 homolog (C. elegans)	269	1	1	0	0	0	-0.3	-0.3
APH1B	ENST00000261879.5	APH1B gamma secretase subunit	223	1	1	0	0	0	-0.06	-0.3
CKAP2L	ENST00000541405.1	cytoskeleton associated protein 2-like	162	1	1	0	0	0	-0.01	-0.3
SPRY3	ENST00000302805.2	sprouty homolog 3 (Drosophila)	5	1	1	0	0	0	-0.29	-0.29
RPP14	ENST00000445193.3	ribonuclease P/MRP 14kDa subunit	1612	1	1	0	0	0	-0.02	-0.29
MDM2	ENST00000462284.1	MDM2 oncogene, E3 ubiquitin protein ligase	455	1	1	0	0	0	-0.23	-0.24
CEP164	ENST00000278935.3	centrosomal protein 164kDa	79	1	1	0	0	0	-0.21	-0.24
MBOAT2	ENST00000305997.3	membrane bound O-acyltransferase domain containing 2	1145	1	1	0	0	0	-0.07	-0.23
PAPLN	ENST00000381166.3	papilin, proteoglycan-like sulfated glycoprotein	78	1	1	0	0	0	-0.06	-0.23
FAM83D	ENST00000217429.4	family with sequence similarity 83, member D	600	1	1	0	0	0	0	-0.23
HECW1	ENST00000395891.2	HECT, C2 and WW domain containing E3 ubiquitin protein ligase 1	11	1	1	0	0	0	-0.09	-0.22
PYGO1	ENST00000302000.6	pygopus homolog 1 (Drosophila)	104	1	1	0	0	0	-0.06	-0.2
EVC	ENST00000382674.2	Ellis van Creveld syndrome	165	1	1	0	0	0	-0.18	-0.18
HOOK3	ENST00000307602.4	hook microtubule-tethering protein 3	403	1	1	0	0	0	-0.04	-0.17
TSKU	ENST00000333090.4	tsukushi, small leucine rich proteoglycan	293	1	1	0	0	0	-0.01	-0.14
TSHR	ENST00000541158.2	thyroid stimulating hormone receptor	5	1	1	0	0	0	0	-0.14
HTT	ENST00000355072.5	huntingtin	731	1	1	0	0	0	0	-0.13
SOAT1	ENST00000367619.3	sterol O-acyltransferase 1	654	1	1	0	0	0	-0.02	-0.09
APOB	ENST00000233242.1	apolipoprotein B	31	1	1	0	0	0	0	-0.08
KIF1B	ENST00000377086.1	kinesin family member 1B	234	1	1	0	0	0	-0.05	-0.05
